# Supplementary material for: Super enhancer lncRNA RP11-54O7.17 regulates the proliferation and metastasis of triple-negative breast cancer by targeting lysosomal degradation of S100A4
Source: Cell Death Dis. 2025 Oct 31;16(1):773. doi: 10.1038/s41419-025-08072-3 (PMC12578829; doi:10.1038/s41419-025-08072-3)
Supplement: Supplementary file 3 — Supplementary Table 1 [file 41419_2025_8072_MOESM3_ESM.xlsx]

## Sheet: Sheet1
Supplementary Table 1. Proteomic profiling of MDA-MB-468 cells after RP11-54O7.17 overexpression.
Protein names	Gene names	Fold_Change（468NC/468OE）	log10(P-value)	468NC	468NC	468NC	468NC	468OE	468OE	468OE	468OE	Only identified by site	Reverse	Potential contaminant	Student's T-test Significant 468NC_468OE	Student's T-test significant	x>=0.58	x<=-0.58	x>=0.58_x<=-0.58	Peptides	Razor + unique peptides	Unique peptides	Sequence coverage [%]	Unique + razor sequence coverage [%]	Unique sequence coverage [%]	Mol. weight [kDa]	Q-value	Score	Intensity	MS/MS count	-Log Student's T-test p-value 468NC_468OE	Student's T-test Test statistic 468NC_468OE	Protein IDs	Majority protein IDs	id
Tissue factor	F3	0.110908	-3.17256	24.1633	24.9915	25.1936	25.9237	28.3924	28.345	28.0924	28.1325				+	468NC_468OE	Discard	Keep	Discard_Keep	9	9	9	35.6	35.6	35.6	33.067	0	71.7	15891000000	104	3.86167	-8.58227	P13726	P13726	826
Procollagen-lysine,2-oxoglutarate 5-dioxygenase 2	PLOD2	0.128912	-2.95555	28.3026	28.8658	25.1134	24.5783	29.5032	29.7004	29.8493	29.6293				+	468NC_468OE	Discard	Keep	Discard_Keep	16	16	16	27.5	27.5	27.5	84.685	0	46.042	31412000000	51	1.45098	-2.70371	O00469	O00469	133
Aldehyde dehydrogenase family 1 member A3	ALDH1A3	0.187914	-2.41186	30.0296	31.14	29.9275	29.9943	31.2545	33.1201	33.2187	33.1456				+	468NC_468OE	Discard	Keep	Discard_Keep	22	22	20	57.2	57.2	54.1	56.108	0	159.23	42970000000	174	2.30241	-4.31975	P47895;O94788	P47895	1300
Polymerase I and transcript release factor	PTRF	0.240481	-2.05601	26.0889	24.6476	25.6167	25.2367	27.3975	27.5729	27.4499	27.3937				+	468NC_468OE	Discard	Keep	Discard_Keep	11	11	11	26.7	26.7	26.7	43.476	0	199.94	24129000000	124	3.26502	-6.6846	Q6NZI2	Q6NZI2	2394
NADH dehydrogenase [ubiquinone] flavoprotein 1, mitochondrial	NDUFV1	0.265933	-1.91087	24.0108	26.4689	24.279	26.7053	27.3301	27.1568	27.2673	27.3532				+	468NC_468OE	Discard	Keep	Discard_Keep	9	9	9	31.7	31.7	31.7	50.817	0	13.291	2825600000	38	1.44356	-2.69086	P49821	P49821	1368
Unconventional myosin-Ib	MYO1B	0.368445	-1.44048	29.5331	29.3447	29.4818	29.4036	30.7789	30.6091	31.1716	30.9655				+	468NC_468OE	Discard	Keep	Discard_Keep	32	32	32	36.9	36.9	36.9	131.98	0	146.66	16878000000	127	4.53053	-11.2504	O43795;Q9UBC5	O43795	300
Transferrin receptor protein 1;Transferrin receptor protein 1, serum form	TFRC	0.376359	-1.40982	29.3981	29.2921	29.4996	29.216	30.5125	30.7101	30.9631	30.8593				+	468NC_468OE	Discard	Keep	Discard_Keep	26	26	26	37.1	37.1	37.1	84.87	0	185.08	35556000000	192	4.72922	-12.1772	P02786	P02786	606
Neutrophil gelatinase-associated lipocalin	LCN2	0.424212	-1.23714	27.2737	27.4237	27.3954	27.5357	28.5447	28.661	28.6124	28.7591				+	468NC_468OE	Discard	Keep	Discard_Keep	6	6	6	43.4	43.4	43.4	22.588	0	22.257	2682800000	31	5.66887	-17.6221	P80188	P80188	1721
Perilipin-2	PLIN2	0.434224	-1.20349	29.0895	29.125	29.2763	28.8966	30.3339	30.5189	30.3091	30.0394				+	468NC_468OE	Discard	Keep	Discard_Keep	16	16	16	57.7	57.7	57.7	48.075	0	85.061	9794000000	104	4.12588	-9.55958	Q99541	Q99541	3064
Palladin	PALLD	0.434573	-1.20233	26.2162	26.3272	26.5122	24.506	26.9786	27.1975	26.9372	27.2575				+	468NC_468OE	Discard	Keep	Discard_Keep	7	7	7	7.6	7.6	7.6	150.56	0	14.868	2344600000	26	1.35943	-2.54628	Q8WX93	Q8WX93	2781
Tumor necrosis factor alpha-induced protein 2	TNFAIP2	0.465781	-1.10228	26.3176	26.7496	26.7427	27.0788	27.989	27.9893	27.5785	27.741				+	468NC_468OE	Discard	Keep	Discard_Keep	5	5	5	10.2	10.2	10.2	72.66	0	17.773	2079400000	23	2.99154	-5.93668	Q03169	Q03169	1805
Transcription elongation factor SPT5	SUPT5H	0.468518	-1.09382	25.8539	25.9459	24.737	24.7337	26.3237	26.1348	26.6357	26.5515				+	468NC_468OE	Discard	Keep	Discard_Keep	12	12	12	17.1	17.1	17.1	121	0	29.444	1421500000	36	1.66358	-3.07875	O00267	O00267	118
Sequestosome-1	SQSTM1	0.493746	-1.01816	28.33	28.3682	28.2498	28.5946	29.4863	29.4781	29.2876	29.3631				+	468NC_468OE	Discard	Keep	Discard_Keep	12	12	12	48.6	48.6	48.6	47.687	0	134.54	14753000000	131	4.59943	-11.5641	Q13501	Q13501	1968
Prolyl 3-hydroxylase OGFOD1	OGFOD1	0.502605	-0.992503	24.614	24.3446	24.5271	24.6294	25.475	25.5883	25.4788	25.543				+	468NC_468OE	Discard	Keep	Discard_Keep	6	6	6	15.5	15.5	15.5	63.245	0	16.127	1559300000	30	5.0841	-14.0124	Q8N543	Q8N543	2631
1,4-alpha-glucan-branching enzyme	GBE1	0.505945	-0.982946	27.2591	27.3014	26.7033	26.3001	27.7635	27.2572	28.3653	28.1097				+	468NC_468OE	Discard	Keep	Discard_Keep	22	22	22	41	41	41	80.473	0	95.382	22929000000	142	1.56377	-2.90084	Q04446	Q04446	1813
UDP-glucose 6-dehydrogenase	UGDH	0.526209	-0.926293	26.0834	25.8297	25.4734	25.8046	26.6077	26.7763	26.8789	26.6334				+	468NC_468OE	Discard	Keep	Discard_Keep	17	17	17	52.8	52.8	52.8	55.023	0	101.33	8088000000	82	3.23545	-6.60038	O60701	O60701	346
Antigen peptide transporter 2	TAP2	0.536938	-0.897174	26.9785	27.4256	26.6499	27.0616	28.0256	27.6133	28.1914	27.8739				+	468NC_468OE	Discard	Keep	Discard_Keep	8	8	8	16.5	16.5	16.5	75.663	0	21.193	2145700000	33	2.36853	-4.46061	Q03519	Q03519	1809
Sterol O-acyltransferase 1	SOAT1	0.554659	-0.850327	25.7114	25.5536	25.5062	24.5896	25.7778	26.382	26.4096	26.1926				+	468NC_468OE	Discard	Keep	Discard_Keep	5	5	5	13.6	13.6	13.6	64.734	0	67.523	3590600000	34	1.56521	-2.90339	P35610	P35610	1159
Cytosolic purine 5-nucleotidase	NT5C2	0.563786	-0.826779	28.1761	28.3803	28.2728	28.013	28.993	28.887	29.1501	29.1193				+	468NC_468OE	Discard	Keep	Discard_Keep	14	14	14	29.4	29.4	29.4	64.969	0	29.188	5684700000	59	3.80259	-8.37608	P49902	P49902	1369
Transforming growth factor beta-2;Latency-associated peptide	TGFB2	0.565267	-0.822995	26.3995	25.9792	25.7224	26.3339	26.6591	26.6736	27.0956	27.2989				+	468NC_468OE	Discard	Keep	Discard_Keep	5	5	5	14.3	14.3	14.3	47.747	0	12.832	1717400000	24	1.97998	-3.6686	P61812	P61812	1599
Monoglyceride lipase	MGLL	0.570606	-0.809433	24.0866	25.4588	25.0559	25.3715	25.8566	25.8197	25.6977	25.8365				+	468NC_468OE	Discard	Keep	Discard_Keep	5	5	5	29.7	29.7	29.7	33.261	0	12.501	1230600000	15	1.36654	-2.55843	Q99685	Q99685	3082
Ras-related protein Rab-35	RAB35	0.571186	-0.807969	24.5371	25.6693	25.6398	25.8977	26.3464	26.2115	26.4623	25.9554				+	468NC_468OE	Discard	Keep	Discard_Keep	3	3	3	23.4	23.4	23.4	23.025	0	34.946	3149300000	27	1.32862	-2.49377	Q15286	Q15286	2140
Quinone oxidoreductase PIG3	TP53I3	0.571382	-0.807473	24.4586	24.5212	24.062	24.3723	25.2559	25.2368	24.8191	25.3321				+	468NC_468OE	Discard	Keep	Discard_Keep	2	2	2	9.3	9.3	9.3	35.536	0	5.422	330250000	12	2.71079	-5.23578	Q53FA7	Q53FA7	2281
Ribonucleoside-diphosphate reductase subunit M2	RRM2	0.572662	-0.804243	27.2742	27.2929	27.2441	27.0526	27.8589	27.8485	28.1696	28.2037				+	468NC_468OE	Discard	Keep	Discard_Keep	10	10	8	34.7	34.7	28.5	44.877	0	22.859	3638100000	49	3.45111	-7.23471	P31350	P31350	1106
Serine/threonine-protein kinase OSR1	OXSR1	0.584063	-0.775803	27.375	27.7763	26.6396	27.5565	28.2556	28.0157	27.8121	28.3673				+	468NC_468OE	Discard	Keep	Discard_Keep	16	16	12	38.1	38.1	30	58.022	0	98.787	18111000000	101	1.51265	-2.81102	O95747	O95747	547
Integrin beta-1	ITGB1	0.591336	-0.757951	27.709	28.019	27.812	28.2913	28.889	28.9552	28.6982	28.3207				+	468NC_468OE	Discard	Keep	Discard_Keep	18	18	18	28.6	28.6	28.6	88.414	0	113.54	32024000000	130	2.12258	-3.94963	P05556	P05556	655
Actin-binding protein anillin	ANLN	0.593396	-0.752934	27.4378	27.3944	27.3592	27.4248	28.1369	27.9036	28.4439	28.1435				+	468NC_468OE	Discard	Keep	Discard_Keep	12	12	12	13.6	13.6	13.6	124.2	0	39.824	5522400000	64	3.27628	-6.71691	Q9NQW6	Q9NQW6	3478
DnaJ homolog subfamily C member 7	DNAJC7	0.600226	-0.736423	27.9498	27.234	26.8199	27.4838	28.401	28.0633	28.137	27.8318				+	468NC_468OE	Discard	Keep	Discard_Keep	16	16	16	39.1	39.1	39.1	56.44	0	48.91	10152000000	71	1.50148	-2.79151	Q99615	Q99615	3075
Importin subunit alpha-1	KPNA2	0.606688	-0.720973	28.7952	28.5215	28.8766	28.5246	29.6448	29.4302	29.3163	29.2105				+	468NC_468OE	Discard	Keep	Discard_Keep	15	15	15	41.4	41.4	41.4	57.861	0	229.03	22055000000	165	2.82655	-5.51712	P52292	P52292	1436
Serine/threonine-protein kinase 10	STK10	0.606845	-0.7206	26.5583	26.7201	26.8412	26.4246	27.4788	27.4092	27.1409	27.3978				+	468NC_468OE	Discard	Keep	Discard_Keep	7	7	6	9	9	7.9	112.13	0	20.772	3313900000	30	3.06471	-6.13014	O94804	O94804	469
Hydroxymethylglutaryl-CoA synthase, cytoplasmic	HMGCS1	0.612556	-0.707086	28.0089	28.2149	28.4169	28.5273	29.024	28.9855	28.9598	29.0272				+	468NC_468OE	Discard	Keep	Discard_Keep	12	12	12	28.5	28.5	28.5	57.293	0	44.325	7586700000	67	3.06078	-6.11963	Q01581	Q01581	1778
Fermitin family homolog 2	FERMT2	0.630816	-0.664709	25.3565	25.5693	25.7018	25.6061	26.2076	25.8766	26.5549	26.2535				+	468NC_468OE	Discard	Keep	Discard_Keep	10	10	10	20	20	20	77.86	0	44.772	5432200000	45	2.26402	-4.23916	Q96AC1	Q96AC1	2877
Transmembrane protein 14C	TMEM14C	0.637997	-0.648379	26.1966	25.8652	26.3532	26.1185	26.2142	26.7093	27.3017	26.9018				+	468NC_468OE	Discard	Keep	Discard_Keep	2	2	2	24.1	24.1	24.1	11.564	0	7.8942	1284200000	45	1.40059	-2.61679	Q9P0S9	Q9P0S9	3648
Serine/threonine-protein phosphatase 2A 55 kDa regulatory subunit B alpha isoform	PPP2R2A	0.638494	-0.647256	27.7869	27.3308	27.5092	27.3712	28.2973	27.9312	27.8848	28.4737				+	468NC_468OE	Discard	Keep	Discard_Keep	9	9	7	29.8	29.8	22.1	51.691	0	137.18	8848800000	73	1.98328	-3.67498	P63151;Q66LE6	P63151	1680
Cathepsin B;Cathepsin B light chain;Cathepsin B heavy chain	CTSB	0.63885	-0.646452	31.7863	31.8442	31.9442	31.9858	32.5442	32.6856	32.4578	32.4588				+	468NC_468OE	Discard	Keep	Discard_Keep	12	12	12	40.7	40.7	40.7	37.821	0	103.64	50639000000	151	4.02693	-9.18263	P07858	P07858	691
Protein FAM3C	FAM3C	0.647637	-0.626742	27.8659	27.6369	27.6061	27.5772	28.4537	28.3535	28.0921	28.2938				+	468NC_468OE	Discard	Keep	Discard_Keep	5	5	5	26.9	26.9	26.9	24.68	0	28.987	5232900000	34	3.0975	-6.21837	Q92520	Q92520	2799
5-nucleotidase	NT5E	0.648923	-0.623882	29.3948	29.3524	29.38	29.2565	30.0218	30.1529	29.7941	29.9104				+	468NC_468OE	Discard	Keep	Discard_Keep	16	16	16	40.2	40.2	40.2	63.367	0	65.944	15772000000	166	3.54864	-7.53743	P21589	P21589	953
Putative HLA class I histocompatibility antigen, alpha chain H	HLA-H	0.653033	-0.614772	27.9178	27.6022	27.8962	27.8501	28.3503	28.8388	28.2955	28.2408				+	468NC_468OE	Discard	Keep	Discard_Keep	6	2	2	27.9	10.2	10.2	40.891	0	7.1965	2685000000	19	2.12145	-3.94736	P01893	P01893	601
Peptidyl-prolyl cis-trans isomerase C	PPIC	0.657054	-0.605917	26.1151	26.2222	26.0362	25.8883	26.8145	26.8141	26.4056	26.6514				+	468NC_468OE	Discard	Keep	Discard_Keep	3	3	3	14.6	14.6	14.6	22.763	0	7.7001	1486700000	28	2.6418	-5.07292	P45877	P45877	1264
HLA class I histocompatibility antigen, Cw-7 alpha chain	HLA-C	0.660436	-0.598509	28.6181	28.5847	28.609	28.7367	29.2566	29.3793	29.1737	29.1329				+	468NC_468OE	Discard	Keep	Discard_Keep	7	5	4	29.5	19.9	16.1	40.648	0	42.653	10189000000	32	4.06883	-9.34061	P10321	P10321	766
PDZ and LIM domain protein 7	PDLIM7	0.661148	-0.596954	28.5599	28.554	28.6285	28.5657	29.2002	29.3233	28.9451	29.2273				+	468NC_468OE	Discard	Keep	Discard_Keep	11	11	11	30.9	30.9	30.9	49.844	0	31.659	9715200000	52	3.44975	-7.23055	Q9NR12	Q9NR12	3482
Tropomyosin alpha-1 chain	TPM1	0.662991	-0.592939	31.3782	31.9054	31.5581	31.5344	32.0947	32.4469	32.1021	32.1043				+	468NC_468OE	Discard	Keep	Discard_Keep	24	17	10	52.8	40.8	25.7	32.708	0	294.29	37532000000	127	2.24816	-4.20614	P09493	P09493	736
ADP-ribosylation factor 5	ARF5	0.664916	-0.588756	26.7436	27.4431	26.9449	27.2268	27.7737	27.2051	27.9867	27.7479				+	468NC_468OE	Discard	Keep	Discard_Keep	10	4	4	61.7	31.7	31.7	20.529	0	15.949	2785700000	38	1.38819	-2.59551	P84085	P84085	1744
Intercellular adhesion molecule 1	ICAM1	0.665547	-0.587389	28.7666	28.7528	28.846	28.6598	29.4499	29.4832	29.2239	29.2177				+	468NC_468OE	Discard	Keep	Discard_Keep	8	8	8	21.2	21.2	21.2	57.825	0	38.305	7247000000	56	3.46103	-7.26504	P05362	P05362	648
Transforming acidic coiled-coil-containing protein 3	TACC3	0.667356	-0.583472	25.0038	25.1448	24.888	24.9716	25.8249	25.5256	25.5513	25.4402				+	468NC_468OE	Discard	Keep	Discard_Keep	4	4	4	8.5	8.5	8.5	90.359	0	10.12	947700000	16	2.97634	-5.89708	Q9Y6A5	Q9Y6A5	3999
Pyruvate dehydrogenase protein X component, mitochondrial	PDHX	1.49769	0.582736	28.1147	28.2835	28.1221	28.1249	27.5726	27.5723	27.4923	27.677				+	468NC_468OE	Keep	Discard	Keep_Discard	10	10	10	25.1	25.1	25.1	54.122	0	42.394	3329600000	43	4.35071	10.4681	O00330	O00330	122
Histidine triad nucleotide-binding protein 2, mitochondrial	HINT2	1.49905	0.584049	26.8585	27.1236	26.8278	27.507	26.6016	26.6029	26.2132	26.5631				+	468NC_468OE	Keep	Discard	Keep_Discard	3	3	3	31.9	31.9	31.9	17.162	0	6.9071	2412100000	25	1.7214	3.18343	Q9BX68	Q9BX68	3219
Cytosolic non-specific dipeptidase	CNDP2	1.49978	0.584754	30.0688	30.0832	29.9887	29.9894	29.5299	29.5836	29.3368	29.3408				+	468NC_468OE	Keep	Discard	Keep_Discard	18	18	18	53.3	53.3	53.3	52.878	0	77.566	16275000000	166	3.84212	8.51354	Q96KP4	Q96KP4	2996
ATP synthase subunit e, mitochondrial	ATP5I	1.50132	0.58623	28.554	28.3043	28.3693	28.3462	27.845	27.9535	27.6481	27.7823				+	468NC_468OE	Keep	Discard	Keep_Discard	5	5	5	62.3	62.3	62.3	7.9331	0	11.378	4927600000	32	3.35723	6.95279	P56385	P56385	1523
Phosphoserine phosphatase	PSPH	1.50297	0.587813	31.9599	32.0195	31.9057	32.1159	31.4329	31.573	31.2977	31.3461				+	468NC_468OE	Keep	Discard	Keep_Discard	13	13	13	61.3	61.3	61.3	25.007	0	92.925	34400000000	84	3.63161	7.80322	P78330	P78330	1712
2-oxoisovalerate dehydrogenase subunit alpha, mitochondrial	BCKDHA	1.50497	0.589733	27.1732	27.1445	27.1169	27.3096	26.6022	26.7428	26.5918	26.4487				+	468NC_468OE	Keep	Discard	Keep_Discard	5	5	5	18.7	18.7	18.7	50.47	0	17.492	1114200000	27	3.6909	7.99797	P12694	P12694	810
Succinate dehydrogenase [ubiquinone] iron-sulfur subunit, mitochondrial	SDHB	1.51826	0.602419	29.3699	29.5232	29.3266	29.0744	28.638	28.9116	28.6003	28.7346				+	468NC_468OE	Keep	Discard	Keep_Discard	6	6	6	23.9	23.9	23.9	31.629	0	32.238	10530000000	57	2.68886	5.18364	P21912	P21912	955
Calretinin	CALB2	1.52133	0.605337	27.6636	27.7409	27.7448	27.6577	27.0686	27.1545	27.0832	27.0794				+	468NC_468OE	Keep	Discard	Keep_Discard	6	6	6	22.5	22.5	22.5	31.54	0	12.652	1630100000	14	5.94806	19.647	P22676;P05937	P22676	972
Mitochondrial import receptor subunit TOM20 homolog	TOMM20	1.52181	0.605784	26.3435	26.7938	26.421	26.9658	26.1295	26.2307	26.0154	25.7253				+	468NC_468OE	Keep	Discard	Keep_Discard	3	3	3	27.6	27.6	27.6	16.298	0.0049869	2.2582	1292700000	9	1.77594	3.28339	Q15388	Q15388	2150
3-hydroxyisobutyrate dehydrogenase, mitochondrial	HIBADH	1.52947	0.613033	29.94	29.938	29.7086	29.7503	29.2387	29.3226	29.1224	29.201				+	468NC_468OE	Keep	Discard	Keep_Discard	11	11	11	37.5	37.5	37.5	35.329	0	156.51	9323000000	106	3.77857	8.29352	P31937	P31937	1110
Thiosulfate sulfurtransferase/rhodanese-like domain-containing protein 1	TSTD1	1.5305	0.614005	28.0629	28.0294	28.0504	28.3618	27.7458	27.7712	27.2311	27.3005				+	468NC_468OE	Keep	Discard	Keep_Discard	4	4	4	37.4	37.4	37.4	12.53	0	11.486	2233900000	18	2.02668	3.75949	Q8NFU3	Q8NFU3	2692
Sulfotransferase family cytosolic 2B member 1	SULT2B1	1.53521	0.618433	27.0386	26.8855	26.8118	26.5901	25.9551	26.3286	26.2483	26.3202				+	468NC_468OE	Keep	Discard	Keep_Discard	4	4	4	11.8	11.8	11.8	41.307	0	9.8616	879850000	13	2.53387	4.82504	O00204	O00204	110
Isochorismatase domain-containing protein 2, mitochondrial	ISOC2	1.5445	0.62714	28.372	27.9362	28.2423	27.8914	27.0016	27.6953	27.5949	27.6414				+	468NC_468OE	Keep	Discard	Keep_Discard	7	7	7	64.9	64.9	64.9	22.337	0	25.662	2713300000	24	1.69777	3.1405	Q96AB3	Q96AB3	2876
CD166 antigen	ALCAM	1.54624	0.628769	27.2245	27.1617	26.4404	27.2974	26.6651	26.5524	26.174	26.2176				+	468NC_468OE	Keep	Discard	Keep_Discard	16	16	16	38.9	38.9	38.9	65.102	0	62.579	7608800000	79	1.44731	2.69735	Q13740	Q13740	2000
Aconitate hydratase, mitochondrial	ACO2	1.54965	0.631946	30.0945	30.099	30.0747	30.0845	29.3875	29.4597	29.4842	29.4934				+	468NC_468OE	Keep	Discard	Keep_Discard	17	17	17	33.6	33.6	33.6	85.424	0	116.49	17394000000	177	6.64208	25.7147	Q99798	Q99798	3093
Succinyl-CoA ligase [GDP-forming] subunit beta, mitochondrial	SUCLG2	1.55004	0.632307	28.8888	28.8255	28.9653	28.8064	28.4556	28.3231	28.0291	28.1491				+	468NC_468OE	Keep	Discard	Keep_Discard	11	11	11	26.9	26.9	26.9	46.51	0	41.193	7759100000	66	3.12107	6.28239	Q96I99	Q96I99	2978
Annexin A6	ANXA6	1.55193	0.634068	29.9527	29.9509	30.0223	30.0217	29.4206	29.4876	29.1948	29.3083				+	468NC_468OE	Keep	Discard	Keep_Discard	43	43	43	62	62	62	75.872	0	323.31	77196000000	382	4.08317	9.39522	P08133	P08133	700
Alpha/beta hydrolase domain-containing protein 11	ABHD11	1.56605	0.647127	28.751	28.5465	28.3522	28.2803	27.8934	27.9638	27.6514	27.8329				+	468NC_468OE	Keep	Discard	Keep_Discard	8	8	8	35.9	35.9	35.9	34.69	0	33.746	3332500000	45	2.68438	5.17302	Q8NFV4	Q8NFV4	2693
NudC domain-containing protein 2	NUDCD2	1.58066	0.660524	27.6611	27.5935	27.4783	27.5049	26.4074	27.2609	27.1232	26.8043				+	468NC_468OE	Keep	Discard	Keep_Discard	4	4	4	35	35	35	17.676	0	14.017	2866400000	24	1.83868	3.39986	Q8WVJ2	Q8WVJ2	2765
Short-chain dehydrogenase/reductase 3	DHRS3	1.58692	0.666226	26.569	26.6577	26.5499	26.731	25.8385	26.0013	26.0378	25.9651				+	468NC_468OE	Keep	Discard	Keep_Discard	3	3	3	14.2	14.2	14.2	33.548	0	6.2601	757150000	16	4.48572	11.0506	O75911	O75911	449
Prostaglandin E synthase 2;Prostaglandin E synthase 2 truncated form	PTGES2	1.58839	0.667562	26.4838	26.7532	27.0492	26.9542	25.7687	26.415	26.2208	26.1656				+	468NC_468OE	Keep	Discard	Keep_Discard	8	8	8	32.9	32.9	32.9	41.943	0	22.353	2331200000	28	1.95434	3.61914	Q9H7Z7	Q9H7Z7	3378
Serine hydroxymethyltransferase, mitochondrial	SHMT2	1.58972	0.668776	31.5968	31.5256	31.5456	31.4563	30.8767	30.8762	30.8582	30.838				+	468NC_468OE	Keep	Discard	Keep_Discard	25	25	24	57.9	57.9	55.2	55.992	0	267.29	65751000000	324	6.23015	21.9223	P34897	P34897	1138
Phosphoserine aminotransferase	PSAT1	1.59131	0.670218	31.4851	31.6511	31.6201	31.6106	30.8971	31.0096	30.8944	30.8849				+	468NC_468OE	Keep	Discard	Keep_Discard	18	18	18	58.9	58.9	58.9	40.422	0	101.07	54626000000	242	5.13045	14.2705	Q9Y617	Q9Y617	3989
Histone H1.2	HIST1H1C	1.59266	0.671434	31.4799	31.2791	31.548	31.6127	30.8397	30.6645	30.9651	30.7646				+	468NC_468OE	Keep	Discard	Keep_Discard	9	9	2	27.2	27.2	9.4	21.364	0	51.245	91477000000	141	3.3694	6.98884	P16403;P22492;Q02539	P16403	878
Carnitine O-palmitoyltransferase 2, mitochondrial	CPT2	1.59457	0.673168	27.66	26.8683	26.98	26.843	26.4597	26.5636	26.1743	26.4612				+	468NC_468OE	Keep	Discard	Keep_Discard	9	9	9	16.9	16.9	16.9	73.776	0	12.207	1288700000	33	1.73002	3.19915	P23786	P23786	991
Annexin A8;Annexin A8-like protein 2	ANXA8;ANXA8L2	1.60017	0.678221	28.4249	28.4359	28.4585	28.4221	27.8937	27.9717	27.5228	27.6403				+	468NC_468OE	Keep	Discard	Keep_Discard	11	11	11	42.8	42.8	42.8	36.881	0	36.428	2988800000	42	3.16979	6.41634	P13928;Q5VT79	P13928;Q5VT79	833
D-3-phosphoglycerate dehydrogenase	PHGDH	1.61601	0.692436	33.9643	34.0266	34.0128	33.9749	33.361	33.3872	33.1864	33.2742				+	468NC_468OE	Keep	Discard	Keep_Discard	25	25	25	53.5	53.5	53.5	56.65	0	323.31	129630000000	344	5.16396	14.4599	O43175	O43175	253
Aspartyl/asparaginyl beta-hydroxylase	ASPH	1.61847	0.694627	26.149	26.3526	26.5538	26.2958	25.3695	25.5746	26.1744	25.4541				+	468NC_468OE	Keep	Discard	Keep_Discard	9	9	9	19.9	19.9	19.9	85.862	0	43.389	3178900000	62	1.87413	3.46643	Q12797	Q12797	1884
Valacyclovir hydrolase	BPHL	1.62067	0.696592	26.6899	26.514	26.387	26.5186	25.2685	26.3856	25.8572	25.8119				+	468NC_468OE	Keep	Discard	Keep_Discard	3	3	3	14.8	14.8	14.8	32.542	0	15.642	697490000	11	1.58865	2.94488	Q86WA6	Q86WA6	2540
Neutral amino acid transporter B(0)	SLC1A5	1.63026	0.705101	28.4194	28.3988	28.2363	28.3235	27.6684	27.6488	27.6854	27.5549				+	468NC_468OE	Keep	Discard	Keep_Discard	9	9	9	21.3	21.3	21.3	56.598	0	73.717	8669800000	80	5.06347	13.8989	Q15758	Q15758	2187
Creatine kinase U-type, mitochondrial	CKMT1A	1.64051	0.714147	29.4981	29.4615	29.5244	29.5132	28.8813	28.9292	28.6398	28.6905				+	468NC_468OE	Keep	Discard	Keep_Discard	10	10	10	39.3	39.3	39.3	47.036	0	42.236	5414300000	54	4.21453	9.90896	P12532;P17540	P12532	809
Cysteine desulfurase, mitochondrial	NFS1	1.64696	0.719804	26.1112	26.2352	26.1747	25.9102	25.5511	25.2376	25.0932	25.6702				+	468NC_468OE	Keep	Discard	Keep_Discard	4	4	4	12.9	12.9	12.9	50.195	0	10.59	1493000000	23	2.50069	4.75045	Q9Y697	Q9Y697	3997
Galectin-3	LGALS3	1.65815	0.729572	30.6817	30.894	30.7745	30.7964	30.0014	30.1653	29.9772	30.0844				+	468NC_468OE	Keep	Discard	Keep_Discard	7	7	7	31.2	31.2	31.2	26.152	0	28.879	25489000000	152	4.68235	11.9524	P17931	P17931	903
L-lactate dehydrogenase B chain	LDHB	1.66629	0.736639	28.4483	28.9915	29.0257	28.6776	27.9203	27.8361	27.9869	28.4533				+	468NC_468OE	Keep	Discard	Keep_Discard	18	17	17	56.3	52.7	52.7	36.638	0	323.31	180870000000	367	2.03933	3.7843	P07195	P07195	676
Na(+)/H(+) exchange regulatory cofactor NHE-RF1	SLC9A3R1	1.67062	0.740383	30.6562	30.6388	30.636	30.5677	29.8968	29.9708	29.7711	29.8985				+	468NC_468OE	Keep	Discard	Keep_Discard	13	13	13	41.9	41.9	41.9	38.868	0	50.215	15909000000	111	5.44657	16.1557	O14745	O14745	172
39S ribosomal protein L13, mitochondrial	MRPL13	1.6739	0.743216	26.0217	25.7803	25.7891	26.1215	25.1916	25.306	25.0406	25.2014				+	468NC_468OE	Keep	Discard	Keep_Discard	3	3	3	21.9	21.9	21.9	20.692	0	4.9486	1026600000	21	3.48426	7.33645	Q9BYD1	Q9BYD1	3237
26S proteasome non-ATPase regulatory subunit 10	PSMD10	1.68477	0.752551	26.9795	27.006	27.1412	27.6338	26.7613	26.6168	26.0745	26.2977				+	468NC_468OE	Keep	Discard	Keep_Discard	6	6	6	42	42	42	24.428	0	15.946	1546900000	21	1.87373	3.46568	O75832	O75832	443
Lysosomal alpha-glucosidase;76 kDa lysosomal alpha-glucosidase;70 kDa lysosomal alpha-glucosidase	GAA	1.68585	0.753476	29.2446	29.3779	29.3175	29.239	28.6646	28.7686	28.6759	28.0561				+	468NC_468OE	Keep	Discard	Keep_Discard	12	12	12	19.3	19.3	19.3	105.32	0	75.715	5056600000	59	2.39602	4.51996	P10253	P10253	764
Protein NOXP20	FAM114A1	1.69768	0.763566	27.6581	27.1949	27.8273	27.5148	27.021	27.0274	26.4976	26.5948				+	468NC_468OE	Keep	Discard	Keep_Discard	7	7	7	19.2	19.2	19.2	60.741	0	36.238	5291500000	52	2.12114	3.94674	Q8IWE2	Q8IWE2	2575
Pyruvate carboxylase, mitochondrial	PC	1.70871	0.772907	29.0651	29.1357	29.0705	29.0339	28.1469	28.2732	28.2648	28.5288				+	468NC_468OE	Keep	Discard	Keep_Discard	21	21	21	26.3	26.3	26.3	129.63	0	71.723	9694000000	126	4.05372	9.28337	P11498	P11498	795
Folate receptor alpha	FOLR1	1.71438	0.777688	26.5189	26.9069	26.9453	27.1686	26.12	26.1982	26.1687	25.942				+	468NC_468OE	Keep	Discard	Keep_Discard	3	3	3	12.8	12.8	12.8	29.819	0	4.9621	884270000	7	2.73857	5.30235	P15328	P15328	861
Catalase	CAT	1.71753	0.780336	32.2907	32.3426	32.2295	32.3745	31.5822	31.7133	31.3487	31.4718				+	468NC_468OE	Keep	Discard	Keep_Discard	24	24	24	53.7	53.7	53.7	59.755	0	268.01	42392000000	182	4.05555	9.29026	P04040	P04040	613
Bifunctional ATP-dependent dihydroxyacetone kinase/FAD-AMP lyase (cyclizing);ATP-dependent dihydroxyacetone kinase;FAD-AMP lyase (cyclizing)	DAK	1.7203	0.782662	27.4209	27.5171	27.3474	27.4046	26.4154	26.5909	26.6451	26.9078				+	468NC_468OE	Keep	Discard	Keep_Discard	6	6	6	16.3	16.3	16.3	58.946	0	20.678	1272800000	26	3.45904	7.25894	Q3LXA3	Q3LXA3	2263
Retinol dehydrogenase 10	RDH10	1.73262	0.792959	27.1058	27.2526	27.3449	27.3331	26.2991	26.4272	26.5634	26.5748				+	468NC_468OE	Keep	Discard	Keep_Discard	4	4	4	15.2	15.2	15.2	38.087	0	21.968	1107200000	16	4.06019	9.30784	Q8IZV5	Q8IZV5	2603
Phospholipid hydroperoxide glutathione peroxidase, mitochondrial	GPX4	1.73287	0.79316	26.6986	27.2025	26.7438	26.9387	26.4657	25.4228	26.2994	26.223				+	468NC_468OE	Keep	Discard	Keep_Discard	3	3	3	18.8	18.8	18.8	22.174	0	16.591	1836600000	14	1.65433	3.0621	P36969	P36969	1183
1-phosphatidylinositol 4,5-bisphosphate phosphodiesterase gamma-2	PLCG2	1.75172	0.808769	27.5948	27.2848	27.4916	27.6	26.9668	26.4812	26.7619	26.5262				+	468NC_468OE	Keep	Discard	Keep_Discard	11	11	11	12.8	12.8	12.8	147.87	0	27.191	1743300000	41	3.02008	6.01159	P16885	P16885	883
Pirin	PIR	1.75907	0.814814	27.7282	27.6471	27.6395	26.7742	27.227	26.3134	26.7772	26.2121				+	468NC_468OE	Keep	Discard	Keep_Discard	3	3	3	11.7	11.7	11.7	32.113	0	9.0609	1885600000	14	1.33979	2.51277	O00625	O00625	146
Protein NipSnap homolog 1	NIPSNAP1	1.76755	0.821753	30.0097	30.1967	29.5325	30.1176	29.6188	28.9774	28.9502	29.0232				+	468NC_468OE	Keep	Discard	Keep_Discard	8	8	8	35.2	35.2	35.2	33.31	0	29.372	7895900000	48	2.03006	3.76611	Q9BPW8	Q9BPW8	3107
Sulfotransferase 1A1;Sulfotransferase 1A2	SULT1A1;SULT1A2	1.76758	0.821774	26.8918	26.9787	26.9692	26.9271	26.2776	25.6358	26.5093	26.0569				+	468NC_468OE	Keep	Discard	Keep_Discard	5	5	5	22.4	22.4	22.4	34.165	0	10.469	890900000	16	2.33768	4.39454	P50225;P50226;P0DMN0;P0DMM9	P50225;P50226	1377
Methylmalonyl-CoA mutase, mitochondrial	MUT	1.77822	0.830432	28.2575	28.5425	28.414	28.4376	27.9307	27.545	27.2877	27.5664				+	468NC_468OE	Keep	Discard	Keep_Discard	10	10	10	20.3	20.3	20.3	83.134	0	19.641	3977100000	19	2.91426	5.73737	P22033	P22033	960
3-hydroxyisobutyryl-CoA hydrolase, mitochondrial	HIBCH	1.78324	0.834505	28.4287	28.3688	27.8564	28.1168	27.8352	27.289	27.0711	27.2374				+	468NC_468OE	Keep	Discard	Keep_Discard	11	11	11	29.5	29.5	29.5	43.482	0	17.412	3665600000	35	2.12397	3.95242	Q6NVY1	Q6NVY1	2388
Claudin-3;Claudin-4;Claudin-9;Claudin-6	CLDN3;CLDN4;CLDN9;CLDN6	1.807	0.853599	25.665	25.4657	25.5233	26.0709	25.2058	24.5293	24.1511	25.4243				+	468NC_468OE	Keep	Discard	Keep_Discard	2	2	2	13.6	13.6	13.6	23.318	0.00030741	4.1358	615800000	4	1.40519	2.6247	O15551;O14493;O95484;P56747	O15551;O14493;O95484;P56747	245
CDK5 regulatory subunit-associated protein 3	CDK5RAP3	1.80773	0.854177	27.4697	27.2042	27.3979	27.3279	26.4644	26.2291	26.531	26.7585				+	468NC_468OE	Keep	Discard	Keep_Discard	8	8	8	15	15	15	56.92	0	10.841	2003000000	44	3.35978	6.96034	Q96JB5	Q96JB5	2987
Monocyte differentiation antigen CD14;Monocyte differentiation antigen CD14, urinary form;Monocyte differentiation antigen CD14, membrane-bound form	CD14	1.81584	0.860638	27.5242	27.3509	27.2323	27.4412	26.7563	26.7054	26.2502	26.394				+	468NC_468OE	Keep	Discard	Keep_Discard	6	6	6	22.9	22.9	22.9	40.076	0	20.097	1602300000	27	3.11847	6.27531	P08571	P08571	711
Propionyl-CoA carboxylase beta chain, mitochondrial	PCCB	1.82266	0.866047	26.0388	26.3172	26.3398	26.1047	25.3437	25.1262	25.9428	24.9235				+	468NC_468OE	Keep	Discard	Keep_Discard	5	5	5	15.2	15.2	15.2	58.215	0	9.1206	593810000	16	2.00591	3.71894	P05166	P05166	645
Sterol 26-hydroxylase, mitochondrial	CYP27A1	1.8715	0.904193	26.2619	26.1731	26.6036	26.4612	25.1936	25.4891	25.5717	25.6285				+	468NC_468OE	Keep	Discard	Keep_Discard	5	5	5	9.8	9.8	9.8	60.234	0	6.2251	571490000	12	3.23389	6.59597	Q02318	Q02318	1790
Ubiquinone biosynthesis protein COQ9, mitochondrial	COQ9	1.89504	0.922229	27.3097	26.556	27.2001	27.2346	26.318	26.2089	25.9467	26.138				+	468NC_468OE	Keep	Discard	Keep_Discard	3	3	3	11.9	11.9	11.9	35.509	0	7.1551	1463700000	17	2.53299	4.82304	O75208	O75208	383
Alanine aminotransferase 2	GPT2	1.92812	0.947198	29.155	29.8832	29.5177	29.7557	28.5421	28.7812	28.6004	28.5991				+	468NC_468OE	Keep	Discard	Keep_Discard	15	15	15	43.2	43.2	43.2	57.903	0	37.527	5669700000	64	2.87154	5.62932	Q8TD30;P24298	Q8TD30	2730
Enoyl-CoA delta isomerase 2, mitochondrial	ECI2	1.93223	0.950264	27.6948	27.7665	28.2852	27.6328	27.1013	27.0822	26.8244	26.5703				+	468NC_468OE	Keep	Discard	Keep_Discard	11	11	11	41.9	41.9	41.9	43.585	0	47.148	12359000000	77	2.55666	4.87669	O75521	O75521	417
Acyl-CoA synthetase family member 2, mitochondrial	ACSF2	1.93924	0.955489	27.1953	27.7064	27.2671	27.179	26.4413	26.1997	26.5419	26.3429				+	468NC_468OE	Keep	Discard	Keep_Discard	6	6	6	14.5	14.5	14.5	68.124	0	14.748	1339800000	16	3.24131	6.61701	Q96CM8	Q96CM8	2903
Tumor protein D53	TPD52L1	1.9697	0.977973	29.6327	29.8294	29.8484	29.86	28.8188	29.116	28.6268	28.697				+	468NC_468OE	Keep	Discard	Keep_Discard	5	5	5	37.3	37.3	37.3	22.449	0	20.737	8530500000	36	3.72398	8.10841	Q16890	Q16890	2244
Sodium bicarbonate cotransporter 3	SLC4A7	1.98077	0.986063	27.2495	27.2052	27.6114	27.1723	26.3691	26.2115	26.449	26.2645				+	468NC_468OE	Keep	Discard	Keep_Discard	4	4	4	4.6	4.6	4.6	136.04	0	6.9732	2135000000	22	3.86251	8.5852	Q9Y6M7	Q9Y6M7	4015
Retinol-binding protein 1	RBP1	1.99314	0.99504	30.2223	30.3188	30.3001	30.3338	29.5043	29.4016	29.0884	29.2006				+	468NC_468OE	Keep	Discard	Keep_Discard	9	9	9	65.9	65.9	65.9	15.85	0	74.708	8674900000	42	4.28768	10.2058	P09455	P09455	734
Secernin-2	SCRN2	2.0226	1.01621	27.084	26.6695	27.0303	27.162	25.9849	26.186	25.7499	25.9602				+	468NC_468OE	Keep	Discard	Keep_Discard	6	6	6	24.5	24.5	24.5	46.596	0	13.497	993570000	25	3.44446	7.21444	Q96FV2	Q96FV2	2945
O-acetyl-ADP-ribose deacetylase MACROD1	MACROD1	2.04506	1.03214	28.8042	29.2983	29.4035	29.2819	28.6464	28.4944	27.7089	27.8096				+	468NC_468OE	Keep	Discard	Keep_Discard	7	7	7	32	32	32	35.505	0	46.436	4735100000	39	2.04324	3.79199	Q9BQ69	Q9BQ69	3117
Isocitrate dehydrogenase [NADP] cytoplasmic	IDH1	2.07859	1.05561	32.2947	32.2552	32.2401	32.164	31.1908	31.2711	31.1031	31.1666				+	468NC_468OE	Keep	Discard	Keep_Discard	19	19	18	51.4	51.4	49.3	46.659	0	230.62	43430000000	201	6.44929	23.8657	O75874	O75874	445
Protein S100-A4	S100A4	2.08632	1.06096	30.7568	30.8758	30.7242	30.8182	29.6301	30.0181	29.4568	29.8262				+	468NC_468OE	Keep	Discard	Keep_Discard	2	2	2	18.8	18.8	18.8	11.728	0	8.4953	12227000000	26	3.81603	8.42261	P26447	P26447	1023
Interferon-induced guanylate-binding protein 2	GBP2	2.11149	1.07826	26.395	26.3686	26.811	26.6186	25.4495	25.7363	25.3834	25.311				+	468NC_468OE	Keep	Discard	Keep_Discard	5	4	4	8.3	6.3	6.3	67.208	0.00061069	4.0242	689910000	8	3.6069	7.72327	P32456	P32456	1123
[Pyruvate dehydrogenase (acetyl-transferring)] kinase isozyme 3, mitochondrial	PDK3	2.18118	1.12511	24.8331	25.6312	25.7279	25.4162	24.1761	24.2968	24.2327	24.4023				+	468NC_468OE	Keep	Discard	Keep_Discard	3	3	3	6.2	6.2	6.2	46.938	0	4.8601	280500000	12	2.80051	5.45294	Q15120	Q15120	2125
Cytochrome P450 4X1	CYP4X1	2.21014	1.14413	26.5549	26.7178	26.803	26.071	25.5282	25.435	25.6461	24.961				+	468NC_468OE	Keep	Discard	Keep_Discard	4	4	4	6.9	6.9	6.9	58.875	0	9.342	639740000	11	2.67576	5.15265	Q8N118	Q8N118	2608
Phosphoenolpyruvate carboxykinase [GTP], mitochondrial	PCK2	2.21406	1.14669	29.7638	29.6368	29.7373	29.629	28.5413	28.5313	28.5947	28.5127				+	468NC_468OE	Keep	Discard	Keep_Discard	19	19	19	36.7	36.7	36.7	70.698	0	107.69	8471100000	112	7.01227	29.6691	Q16822;P35558	Q16822	2236
Aldo-keto reductase family 1 member C1	AKR1C1	2.21684	1.1485	30.5223	30.587	30.5503	30.3607	29.2086	29.2593	29.5488	29.4096				+	468NC_468OE	Keep	Discard	Keep_Discard	17	4	1	62.8	17.3	5.3	36.788	0	235.5	9776900000	33	4.7988	12.5182	Q04828;P17516	Q04828	1817
Neurogenic locus notch homolog protein 3;Notch 3 extracellular truncation;Notch 3 intracellular domain	NOTCH3	2.23173	1.15816	26.7893	26.6108	26.4993	26.4931	25.6099	25.3736	25.2471	25.5292				+	468NC_468OE	Keep	Discard	Keep_Discard	6	6	6	3.1	3.1	3.1	243.63	0	13.019	760440000	17	4.4471	10.881	Q9UM47	Q9UM47	3804
CDGSH iron-sulfur domain-containing protein 1	CISD1	2.327	1.21847	27.8823	28.0767	28.0095	28.0038	26.3194	27.1065	26.3206	27.3519				+	468NC_468OE	Keep	Discard	Keep_Discard	4	4	4	43.5	43.5	43.5	12.199	0	10.513	2196900000	20	2.39093	4.50894	Q9NZ45	Q9NZ45	3612
Aldo-keto reductase family 1 member B10	AKR1B10	2.33271	1.22201	30.6949	30.577	30.6404	30.5144	29.2594	29.3466	29.5684	29.3642				+	468NC_468OE	Keep	Discard	Keep_Discard	14	14	9	56.6	56.6	31.6	36.019	0	59.524	10262000000	61	5.42873	16.0433	O60218	O60218	315
Pyrroline-5-carboxylate reductase 1, mitochondrial	PYCR1	3.80706	1.92868	28.4432	28.1656	28.4021	28.3987	26.9792	24.4515	27.012	27.2521				+	468NC_468OE	Keep	Discard	Keep_Discard	8	7	7	40.4	36.4	36.4	33.36	0	31.847	4646400000	38	1.56787	2.90809	P32322	P32322	1121
Alpha-1-antichymotrypsin;Alpha-1-antichymotrypsin His-Pro-less	SERPINA3	4.4353	2.14903	27.3968	26.537	27.1624	26.9612	25.3566	25.6269	24.5162	23.9616				+	468NC_468OE	Keep	Discard	Keep_Discard	2	2	2	5	5	5	47.65	0	7.6905	749930000	7	2.63906	5.06653	P01011	P01011	596
Cellular retinoic acid-binding protein 2	CRABP2	4.47877	2.1631	29.7003	29.5874	29.4953	30.1852	27.6371	27.8536	27.3785	27.4466				+	468NC_468OE	Keep	Discard	Keep_Discard	5	5	5	42	42	42	15.693	0	20.102	5133500000	32	4.60084	11.5706	P29373	P29373	1062
Aldo-keto reductase family 1 member C2	AKR1C2	4.84338	2.27601	33.553	32.9584	32.2012	33.5381	30.317	30.326	32.0796	30.424				+	468NC_468OE	Keep	Discard	Keep_Discard	18	18	5	71.2	71.2	25.7	36.735	0	139.6	52005000000	198	2.26511	4.24144	P52895	P52895	1456
Aldo-keto reductase family 1 member C3	AKR1C3	5.47427	2.45267	30.5724	30.3174	29.9764	30.5555	27.8548	27.7369	27.9722	28.0471				+	468NC_468OE	Keep	Discard	Keep_Discard	15	8	8	57.6	39.9	39.9	36.853	0	37.333	7614900000	51	5.3963	15.8408	P42330	P42330	1238
Caspase-14;Caspase-14 subunit p17, mature form;Caspase-14 subunit p10, mature form;Caspase-14 subunit p20, intermediate form;Caspase-14 subunit p8, intermediate form	CASP14	7.54583	2.91568	33.1901	34.1139	33.8533	34.6585	31.704	31.773	30.266	30.4101				+	468NC_468OE	Keep	Discard	Keep_Discard	28	28	28	85.1	85.1	85.1	27.679	0	323.31	88690000000	301	2.91774	5.74624	P31944	P31944	1114
