# Supplementary material for: Super enhancer lncRNA RP11-54O7.17 regulates the proliferation and metastasis of triple-negative breast cancer by targeting lysosomal degradation of S100A4
Source: Cell Death Dis. 2025 Oct 31;16(1):773. doi: 10.1038/s41419-025-08072-3 (PMC12578829; doi:10.1038/s41419-025-08072-3)
Supplement: Supplementary file 4 — Supplementary Table 2 [file 41419_2025_8072_MOESM4_ESM.xlsx]

## Sheet: KB
Supplementary Table 2. RNA pull-down assay identifies RP11-54O7.17-interacting proteins.
Accession	Description	Score	Coverage	# Proteins	# Unique Peptides	# Peptides	# PSMs	# AAs	MW [kDa]	calc. pI
P04264	Keratin, type II cytoskeletal 1 OS=Homo sapiens OX=9606 GN=KRT1 PE=1 SV=6 - [K2C1_HUMAN]	15.9893	26.09	4	6	18	32	644	65.999	8.11865
P13645	Keratin, type I cytoskeletal 10 OS=Homo sapiens OX=9606 GN=KRT10 PE=1 SV=6 - [K1C10_HUMAN]	11.1339	27.4	17	6	16	19	584	58.7917	5.21143
P05787	Keratin, type II cytoskeletal 8 OS=Homo sapiens OX=9606 GN=KRT8 PE=1 SV=7 - [K2C8_HUMAN]	8.90661	26.29	3	1	16	22	483	53.6711	5.59229
P19013	Keratin, type II cytoskeletal 4 OS=Homo sapiens OX=9606 GN=KRT4 PE=1 SV=4 - [K2C4_HUMAN]	7.21579	28.46	4	1	15	20	534	57.2498	6.60986
P62937	Peptidyl-prolyl cis-trans isomerase A OS=Homo sapiens OX=9606 GN=PPIA PE=1 SV=2 - [PPIA_HUMAN]	4.00927	38.18	2	4	7	7	165	18.0009	7.81104
P35908	Keratin, type II cytoskeletal 2 epidermal OS=Homo sapiens OX=9606 GN=KRT2 PE=1 SV=2 - [K22E_HUMAN]	3.71512	29.11	12	2	19	21	639	65.3932	8.00146
P13646	Keratin, type I cytoskeletal 13 OS=Homo sapiens OX=9606 GN=KRT13 PE=1 SV=4 - [K1C13_HUMAN]	3.66115	16.81	11	1	10	11	458	49.5574	4.95752
P10599	Thioredoxin OS=Homo sapiens OX=9606 GN=TXN PE=1 SV=3 - [THIO_HUMAN]	2.15278	20.95	1	2	2	2	105	11.7297	4.91943
P16949	Stathmin OS=Homo sapiens OX=9606 GN=STMN1 PE=1 SV=3 - [STMN1_HUMAN]	2.14021	42.28	1	1	6	6	149	17.292	5.97314
P81605	Dermcidin OS=Homo sapiens OX=9606 GN=DCD PE=1 SV=2 - [DCD_HUMAN]	2.12004	20	1	2	2	5	110	11.2768	6.53662
P06703	Protein S100-A6 OS=Homo sapiens OX=9606 GN=S100A6 PE=1 SV=1 - [S10A6_HUMAN]	2.04366	17.78	1	1	2	2	90	10.1733	5.47803
P05783	Keratin, type I cytoskeletal 18 OS=Homo sapiens OX=9606 GN=KRT18 PE=1 SV=2 - [K1C18_HUMAN]	2.01637	10.7	11	1	3	4	430	48.0285	5.45264
P08727	Keratin, type I cytoskeletal 19 OS=Homo sapiens OX=9606 GN=KRT19 PE=1 SV=4 - [K1C19_HUMAN]	2.01637	19.75	11	1	10	11	400	44.0791	5.13525
P62857	40S ribosomal protein S28 OS=Homo sapiens OX=9606 GN=RPS28 PE=1 SV=1 - [RS28_HUMAN]	2.01409	49.28	1	1	3	4	69	7.8362	10.6968
P06454	Prothymosin alpha OS=Homo sapiens OX=9606 GN=PTMA PE=1 SV=2 - [PTMA_HUMAN]	1.87927	21.62	1	2	3	3	111	12.196	3.77686
P13647	Keratin, type II cytoskeletal 5 OS=Homo sapiens OX=9606 GN=KRT5 PE=1 SV=3 - [K2C5_HUMAN]	1.84682	26.78	6	1	20	22	590	62.34	7.73779
P31151	Protein S100-A7 OS=Homo sapiens OX=9606 GN=S100A7 PE=1 SV=4 - [S10A7_HUMAN]	1.75525	37.62	2	1	5	5	101	11.4636	6.771
P07737	Profilin-1 OS=Homo sapiens OX=9606 GN=PFN1 PE=1 SV=2 - [PROF1_HUMAN]	1.69786	50	1	2	7	8	140	15.0446	8.26514
Q09666	Neuroblast differentiation-associated protein AHNAK OS=Homo sapiens OX=9606 GN=AHNAK PE=1 SV=2 - [AHNK_HUMAN]	0	10.12	1	1	14	18	5890	628.699	6.15088
P61604	10 kDa heat shock protein, mitochondrial OS=Homo sapiens OX=9606 GN=HSPE1 PE=1 SV=2 - [CH10_HUMAN]	0	45.1	1	3	4	5	102	10.9249	8.92432
P23528	Cofilin-1 OS=Homo sapiens OX=9606 GN=CFL1 PE=1 SV=3 - [COF1_HUMAN]	0	51.2	1	1	7	9	166	18.4907	8.08936
O60869	Endothelial differentiation-related factor 1 OS=Homo sapiens OX=9606 GN=EDF1 PE=1 SV=1 - [EDF1_HUMAN]	0	5.41	1	1	1	1	148	16.3589	9.94971
O60814	Histone H2B type 1-K OS=Homo sapiens OX=9606 GN=H2BC12 PE=1 SV=3 - [H2B1K_HUMAN]	0	24.6	15	2	3	3	126	13.8816	10.3159
Q96RW7	Hemicentin-1 OS=Homo sapiens OX=9606 GN=HMCN1 PE=1 SV=2 - [HMCN1_HUMAN]	0	2.86	1	1	8	8	5635	613.001	6.49365
Q8N0W5	IQ domain-containing protein K OS=Homo sapiens OX=9606 GN=IQCK PE=2 SV=1 - [IQCK_HUMAN]	0	2.09	1	1	1	1	287	33.27	8.20654
P35527	Keratin, type I cytoskeletal 9 OS=Homo sapiens OX=9606 GN=KRT9 PE=1 SV=3 - [K1C9_HUMAN]	0	15.09	1	2	9	12	623	62.0268	5.23682
P02545	Prelamin-A/C OS=Homo sapiens OX=9606 GN=LMNA PE=1 SV=1 - [LMNA_HUMAN]	0	11.14	1	1	4	4	664	74.0947	7.02002
P35579	Myosin-9 OS=Homo sapiens OX=9606 GN=MYH9 PE=1 SV=4 - [MYH9_HUMAN]	0	8.27	1	2	14	14	1960	226.392	5.60498
Q9H1E3	Nuclear ubiquitous casein and cyclin-dependent kinase substrate 1 OS=Homo sapiens OX=9606 GN=NUCKS1 PE=1 SV=1 - [NUCKS_HUMAN]	0	10.29	1	1	2	2	243	27.28	5.08447
Q8NC51	Plasminogen activator inhibitor 1 RNA-binding protein OS=Homo sapiens OX=9606 GN=SERBP1 PE=1 SV=2 - [PAIRB_HUMAN]	0	12.5	1	1	3	3	408	44.9385	8.646
P12273	Prolactin-inducible protein OS=Homo sapiens OX=9606 GN=PIP PE=1 SV=1 - [PIP_HUMAN]	0	46.58	1	2	6	6	146	16.5618	8.04541
P22626	Heterogeneous nuclear ribonucleoproteins A2/B1 OS=Homo sapiens OX=9606 GN=HNRNPA2B1 PE=1 SV=2 - [ROA2_HUMAN]	0	15.01	1	1	5	5	353	37.4067	8.95361
P06702	Protein S100-A9 OS=Homo sapiens OX=9606 GN=S100A9 PE=1 SV=1 - [S10A9_HUMAN]	0	13.16	1	1	1	1	114	13.2335	6.12549
P31949	Protein S100-A11 OS=Homo sapiens OX=9606 GN=S100A11 PE=1 SV=2 - [S10AB_HUMAN]	0	39.05	1	1	4	4	105	11.7328	7.12256
Q9H299	SH3 domain-binding glutamic acid-rich-like protein 3 OS=Homo sapiens OX=9606 GN=SH3BGRL3 PE=1 SV=1 - [SH3L3_HUMAN]	0	10.75	1	1	1	1	93	10.4313	4.93213
Q6EEV6	Small ubiquitin-related modifier 4 OS=Homo sapiens OX=9606 GN=SUMO4 PE=1 SV=2 - [SUMO4_HUMAN]	0	22.11	3	1	2	2	95	10.6784	7.18115
P37802	Transgelin-2 OS=Homo sapiens OX=9606 GN=TAGLN2 PE=1 SV=3 - [TAGL2_HUMAN]	0	36.68	1	2	7	7	199	22.3772	8.25049
P09493	Tropomyosin alpha-1 chain OS=Homo sapiens OX=9606 GN=TPM1 PE=1 SV=2 - [TPM1_HUMAN]	0	18.31	3	1	7	8	284	32.6887	4.7417
P06753	Tropomyosin alpha-3 chain OS=Homo sapiens OX=9606 GN=TPM3 PE=1 SV=2 - [TPM3_HUMAN]	0	18.95	3	1	7	8	285	32.9298	4.71631

## Sheet: AS
Accession	Description	Score	Coverage	# Proteins	# Unique Peptides	# Peptides	# PSMs	# AAs	MW [kDa]	calc. pI
P04264	Keratin, type II cytoskeletal 1 OS=Homo sapiens OX=9606 GN=KRT1 PE=1 SV=6 - [K2C1_HUMAN]	29.5403	33.07	3	11	26	49	644	65.999	8.11865
P35527	Keratin, type I cytoskeletal 9 OS=Homo sapiens OX=9606 GN=KRT9 PE=1 SV=3 - [K1C9_HUMAN]	12.8417	35.47	2	6	19	29	623	62.0268	5.23682
P35908	Keratin, type II cytoskeletal 2 epidermal OS=Homo sapiens OX=9606 GN=KRT2 PE=1 SV=2 - [K22E_HUMAN]	8.80104	26.45	6	3	18	18	639	65.3932	8.00146
P05787	Keratin, type II cytoskeletal 8 OS=Homo sapiens OX=9606 GN=KRT8 PE=1 SV=7 - [K2C8_HUMAN]	8.3857	34.37	7	3	20	26	483	53.6711	5.59229
P13645	Keratin, type I cytoskeletal 10 OS=Homo sapiens OX=9606 GN=KRT10 PE=1 SV=6 - [K1C10_HUMAN]	8.11627	28.6	20	4	19	25	584	58.7917	5.21143
P04259	Keratin, type II cytoskeletal 6B OS=Homo sapiens OX=9606 GN=KRT6B PE=1 SV=5 - [K2C6B_HUMAN]	7.57591	19.15	7	1	12	17	564	60.0303	8.00146
P02533	Keratin, type I cytoskeletal 14 OS=Homo sapiens OX=9606 GN=KRT14 PE=1 SV=4 - [K1C14_HUMAN]	6.15956	28.18	19	2	14	17	472	51.5294	5.16064
P08729	Keratin, type II cytoskeletal 7 OS=Homo sapiens OX=9606 GN=KRT7 PE=1 SV=5 - [K2C7_HUMAN]	6.04583	30.06	7	1	16	23	469	51.3543	5.47803
P22626	Heterogeneous nuclear ribonucleoproteins A2/B1 OS=Homo sapiens OX=9606 GN=HNRNPA2B1 PE=1 SV=2 - [ROA2_HUMAN]	5.64922	34.56	1	4	9	10	353	37.4067	8.95361
P13647	Keratin, type II cytoskeletal 5 OS=Homo sapiens OX=9606 GN=KRT5 PE=1 SV=3 - [K2C5_HUMAN]	5.12803	29.49	6	3	18	20	590	62.34	7.73779
P61604	10 kDa heat shock protein, mitochondrial OS=Homo sapiens OX=9606 GN=HSPE1 PE=1 SV=2 - [CH10_HUMAN]	3.98533	53.92	1	3	6	9	102	10.9249	8.92432
P07737	Profilin-1 OS=Homo sapiens OX=9606 GN=PFN1 PE=1 SV=2 - [PROF1_HUMAN]	3.5864	55.71	1	2	7	8	140	15.0446	8.26514
P16949	Stathmin OS=Homo sapiens OX=9606 GN=STMN1 PE=1 SV=3 - [STMN1_HUMAN]	2.5965	38.26	1	1	6	6	149	17.292	5.97314
P62805	Histone H4 OS=Homo sapiens OX=9606 GN=H4C1 PE=1 SV=2 - [H4_HUMAN]	2.50874	60.19	1	3	6	7	103	11.3604	11.356
P81605	Dermcidin OS=Homo sapiens OX=9606 GN=DCD PE=1 SV=2 - [DCD_HUMAN]	2.29327	32.73	1	1	3	4	110	11.2768	6.53662
P06753	Tropomyosin alpha-3 chain OS=Homo sapiens OX=9606 GN=TPM3 PE=1 SV=2 - [TPM3_HUMAN]	2.2202	36.84	1	1	11	12	285	32.9298	4.71631
P62937	Peptidyl-prolyl cis-trans isomerase A OS=Homo sapiens OX=9606 GN=PPIA PE=1 SV=2 - [PPIA_HUMAN]	2.08425	37.58	2	2	7	11	165	18.0009	7.81104
P61956	Small ubiquitin-related modifier 2 OS=Homo sapiens OX=9606 GN=SUMO2 PE=1 SV=3 - [SUMO2_HUMAN]	2.03849	23.16	3	1	2	2	95	10.8644	5.50342
P68431	Histone H3.1 OS=Homo sapiens OX=9606 GN=H3C1 PE=1 SV=2 - [H31_HUMAN]	1.88889	26.47	5	1	5	7	136	15.3945	11.1216
P06748	Nucleophosmin OS=Homo sapiens OX=9606 GN=NPM1 PE=1 SV=2 - [NPM_HUMAN]	1.87016	19.39	2	4	6	7	294	32.5548	4.77979
P19338	Nucleolin OS=Homo sapiens OX=9606 GN=NCL PE=1 SV=3 - [NUCL_HUMAN]	1.83315	5.63	1	1	4	17	710	76.5684	4.70361
Q09666	Neuroblast differentiation-associated protein AHNAK OS=Homo sapiens OX=9606 GN=AHNAK PE=1 SV=2 - [AHNK_HUMAN]	1.79752	13.38	1	1	25	33	5890	628.699	6.15088
P08727	Keratin, type I cytoskeletal 19 OS=Homo sapiens OX=9606 GN=KRT19 PE=1 SV=4 - [K1C19_HUMAN]	1.72604	30	14	1	12	14	400	44.0791	5.13525
P23528	Cofilin-1 OS=Homo sapiens OX=9606 GN=CFL1 PE=1 SV=3 - [COF1_HUMAN]	1.71884	43.98	1	1	5	8	166	18.4907	8.08936
P63220	40S ribosomal protein S21 OS=Homo sapiens OX=9606 GN=RPS21 PE=1 SV=1 - [RS21_HUMAN]	1.67495	12.05	1	1	1	1	83	9.10557	8.49951
P37802	Transgelin-2 OS=Homo sapiens OX=9606 GN=TAGLN2 PE=1 SV=3 - [TAGL2_HUMAN]	1.67349	33.17	1	2	7	7	199	22.3772	8.25049
O60814	Histone H2B type 1-K OS=Homo sapiens OX=9606 GN=H2BC12 PE=1 SV=3 - [H2B1K_HUMAN]	1.6727	33.33	15	2	4	6	126	13.8816	10.3159
P07602	Prosaposin OS=Homo sapiens OX=9606 GN=PSAP PE=1 SV=2 - [SAP_HUMAN]	1.66831	5.92	1	1	3	3	524	58.0739	5.17334
P02765	Alpha-2-HS-glycoprotein OS=Homo sapiens OX=9606 GN=AHSG PE=1 SV=2 - [FETUA_HUMAN]	1.65605	8.72	1	1	5	5	367	39.3157	5.71924
P06703	Protein S100-A6 OS=Homo sapiens OX=9606 GN=S100A6 PE=1 SV=1 - [S10A6_HUMAN]	1.65227	8.89	1	1	1	1	90	10.1733	5.47803
P60709	Actin, cytoplasmic 1 OS=Homo sapiens OX=9606 GN=ACTB PE=1 SV=1 - [ACTB_HUMAN]	0	28.27	12	3	6	8	375	41.7097	5.47803
Q9UII2	ATPase inhibitor, mitochondrial OS=Homo sapiens OX=9606 GN=ATP5IF1 PE=1 SV=1 - [ATIF1_HUMAN]	0	7.55	1	1	1	1	106	12.2413	9.34912
P51572	B-cell receptor-associated protein 31 OS=Homo sapiens OX=9606 GN=BCAP31 PE=1 SV=3 - [BAP31_HUMAN]	0	6.91	1	1	2	2	246	27.974	8.44092
Q9NZT1	Calmodulin-like protein 5 OS=Homo sapiens OX=9606 GN=CALML5 PE=1 SV=2 - [CALL5_HUMAN]	0	13.01	1	1	2	2	146	15.8828	4.43701
P62633	Cellular nucleic acid-binding protein OS=Homo sapiens OX=9606 GN=CNBP PE=1 SV=1 - [CNBP_HUMAN]	0	20.34	1	1	3	3	177	19.4496	7.7085
Q8IZN7	Beta-defensin 107 OS=Homo sapiens OX=9606 GN=DEFB107A PE=2 SV=3 - [D107A_HUMAN]	0	41.43	1	1	1	1	70	7.84015	9.21729
O60869	Endothelial differentiation-related factor 1 OS=Homo sapiens OX=9606 GN=EDF1 PE=1 SV=1 - [EDF1_HUMAN]	0	5.41	1	1	1	1	148	16.3589	9.94971
P06733	Alpha-enolase OS=Homo sapiens OX=9606 GN=ENO1 PE=1 SV=2 - [ENOA_HUMAN]	0	3.23	1	1	1	9	434	47.1393	7.38623
Q96AE4	Far upstream element-binding protein 1 OS=Homo sapiens OX=9606 GN=FUBP1 PE=1 SV=3 - [FUBP1_HUMAN]	0	6.06	2	1	4	4	644	67.5185	7.60596
P05114	Non-histone chromosomal protein HMG-14 OS=Homo sapiens OX=9606 GN=HMGN1 PE=1 SV=3 - [HMGN1_HUMAN]	0	27	1	1	3	4	100	10.6526	9.59814
P04792	Heat shock protein beta-1 OS=Homo sapiens OX=9606 GN=HSPB1 PE=1 SV=2 - [HSPB1_HUMAN]	0	27.8	1	1	5	7	205	22.7685	6.40479
P29966	Myristoylated alanine-rich C-kinase substrate OS=Homo sapiens OX=9606 GN=MARCKS PE=1 SV=4 - [MARCS_HUMAN]	0	12.35	1	2	3	4	332	31.5359	4.44971
P14174	Macrophage migration inhibitory factor OS=Homo sapiens OX=9606 GN=MIF PE=1 SV=4 - [MIF_HUMAN]	0	7.83	1	1	1	1	115	12.4682	7.88428
P02795	Metallothionein-2 OS=Homo sapiens OX=9606 GN=MT2A PE=1 SV=1 - [MT2_HUMAN]	0	21.31	5	1	2	2	61	6.0372	7.82568
P35579	Myosin-9 OS=Homo sapiens OX=9606 GN=MYH9 PE=1 SV=4 - [MYH9_HUMAN]	0	3.67	1	1	7	8	1960	226.392	5.60498
P60660	Myosin light polypeptide 6 OS=Homo sapiens OX=9606 GN=MYL6 PE=1 SV=2 - [MYL6_HUMAN]	0	21.19	1	2	3	3	151	16.9191	4.65283
O14737	Programmed cell death protein 5 OS=Homo sapiens OX=9606 GN=PDCD5 PE=1 SV=3 - [PDCD5_HUMAN]	0	37.6	1	1	5	7	125	14.2763	6.03662
P30044	Peroxiredoxin-5, mitochondrial OS=Homo sapiens OX=9606 GN=PRDX5 PE=1 SV=4 - [PRDX5_HUMAN]	0	42.06	1	3	7	7	214	22.0725	8.70459
P06454	Prothymosin alpha OS=Homo sapiens OX=9606 GN=PTMA PE=1 SV=2 - [PTMA_HUMAN]	0	12.61	1	1	2	3	111	12.196	3.77686
P38159	RNA-binding motif protein, X chromosome OS=Homo sapiens OX=9606 GN=RBMX PE=1 SV=3 - [RBMX_HUMAN]	0	24.55	2	2	9	9	391	42.3063	10.0522
P54727	UV excision repair protein RAD23 homolog B OS=Homo sapiens OX=9606 GN=RAD23B PE=1 SV=1 - [RD23B_HUMAN]	0	1.96	1	1	1	1	409	43.1446	4.84326
P62857	40S ribosomal protein S28 OS=Homo sapiens OX=9606 GN=RPS28 PE=1 SV=1 - [RS28_HUMAN]	0	30.43	1	1	2	4	69	7.8362	10.6968
P31151	Protein S100-A7 OS=Homo sapiens OX=9606 GN=S100A7 PE=1 SV=4 - [S10A7_HUMAN]	0	34.65	2	2	4	5	101	11.4636	6.771
Q9UHR5	SAP30-binding protein OS=Homo sapiens OX=9606 GN=SAP30BP PE=1 SV=1 - [S30BP_HUMAN]	0	4.22	1	1	1	6	308	33.8497	4.84326
P34741	Syndecan-2 OS=Homo sapiens OX=9606 GN=SDC2 PE=1 SV=2 - [SDC2_HUMAN]	0	14.93	1	1	1	1	201	22.1462	4.85596
Q8TF72	Protein Shroom3 OS=Homo sapiens OX=9606 GN=SHROOM3 PE=1 SV=2 - [SHRM3_HUMAN]	0	0.45	1	1	1	1	1996	216.724	7.79639
P09493	Tropomyosin alpha-1 chain OS=Homo sapiens OX=9606 GN=TPM1 PE=1 SV=2 - [TPM1_HUMAN]	0	28.17	1	1	9	10	284	32.6887	4.7417

## Sheet: S
Accession	Description	Score	Coverage	# Proteins	# Unique Peptides	# Peptides	# PSMs	# AAs	MW [kDa]	calc. pI
Q09666	Neuroblast differentiation-associated protein AHNAK OS=Homo sapiens OX=9606 GN=AHNAK PE=1 SV=2 - [AHNK_HUMAN]	4.72105	22.58	1	6	48	63	5890	628.699	6.15088
Q9HC84	Mucin-5B OS=Homo sapiens OX=9606 GN=MUC5B PE=1 SV=3 - [MUC5B_HUMAN]	0	2.29	1	1	7	7	5762	595.96	6.63916
Q15149	Plectin OS=Homo sapiens OX=9606 GN=PLEC PE=1 SV=3 - [PLEC_HUMAN]	2.20581	8.86	1	8	42	54	4684	531.466	5.96045
Q07954	Prolow-density lipoprotein receptor-related protein 1 OS=Homo sapiens OX=9606 GN=LRP1 PE=1 SV=2 - [LRP1_HUMAN]	0	2.11	1	1	4	4	4544	504.276	5.38916
P46013	Proliferation marker protein Ki-67 OS=Homo sapiens OX=9606 GN=MKI67 PE=1 SV=2 - [KI67_HUMAN]	0	4.58	1	1	12	16	3256	358.474	9.45166
P15924	Desmoplakin OS=Homo sapiens OX=9606 GN=DSP PE=1 SV=3 - [DESP_HUMAN]	0	7.21	1	1	22	26	2871	331.569	6.81494
Q9UQ35	Serine/arginine repetitive matrix protein 2 OS=Homo sapiens OX=9606 GN=SRRM2 PE=1 SV=2 - [SRRM2_HUMAN]	0	6.32	1	1	15	30	2752	299.438	12.0591
Q86YZ3	Hornerin OS=Homo sapiens OX=9606 GN=HRNR PE=1 SV=2 - [HORN_HUMAN]	0	8.77	1	1	6	6	2850	282.228	10.0376
P21333	Filamin-A OS=Homo sapiens OX=9606 GN=FLNA PE=1 SV=4 - [FLNA_HUMAN]	1.9087	12.39	2	7	25	25	2647	280.564	6.06201
Q8NB66	Protein unc-13 homolog C OS=Homo sapiens OX=9606 GN=UNC13C PE=2 SV=3 - [UN13C_HUMAN]	0	5.1	1	1	7	8	2214	250.754	5.92236
Q5TZA2	Rootletin OS=Homo sapiens OX=9606 GN=CROCC PE=1 SV=1 - [CROCC_HUMAN]	0	5.45	2	1	9	11	2017	228.388	5.50342
Q92621	Nuclear pore complex protein Nup205 OS=Homo sapiens OX=9606 GN=NUP205 PE=1 SV=3 - [NU205_HUMAN]	0	4.22	1	1	3	3	2012	227.776	6.18896
Q14676	Mediator of DNA damage checkpoint protein 1 OS=Homo sapiens OX=9606 GN=MDC1 PE=1 SV=3 - [MDC1_HUMAN]	0	3.11	1	1	4	4	2089	226.529	5.46533
P35579	Myosin-9 OS=Homo sapiens OX=9606 GN=MYH9 PE=1 SV=4 - [MYH9_HUMAN]	1.60975	19.95	3	7	35	37	1960	226.392	5.60498
A7E2Y1	Myosin-7B OS=Homo sapiens OX=9606 GN=MYH7B PE=1 SV=4 - [MYH7B_HUMAN]	0	9.13	1	1	17	18	1983	225.705	6.0874
P13533	Myosin-6 OS=Homo sapiens OX=9606 GN=MYH6 PE=1 SV=5 - [MYH6_HUMAN]	0	6.6	1	1	8	9	1939	223.596	5.73193
Q13129	Zinc finger protein Rlf OS=Homo sapiens OX=9606 GN=RLF PE=1 SV=2 - [RLF_HUMAN]	0	6.22	1	1	8	10	1914	217.813	6.771
Q8TF72	Protein Shroom3 OS=Homo sapiens OX=9606 GN=SHROOM3 PE=1 SV=2 - [SHRM3_HUMAN]	0	1.45	1	1	3	4	1996	216.724	7.79639
P35658	Nuclear pore complex protein Nup214 OS=Homo sapiens OX=9606 GN=NUP214 PE=1 SV=2 - [NU214_HUMAN]	0	2.82	1	1	4	4	2090	213.488	7.47412
Q9C0C2	182 kDa tankyrase-1-binding protein OS=Homo sapiens OX=9606 GN=TNKS1BP1 PE=1 SV=4 - [TB182_HUMAN]	0	11.22	1	3	15	18	1729	181.685	4.85596
O15069	NAC-alpha domain-containing protein 1 OS=Homo sapiens OX=9606 GN=NACAD PE=1 SV=3 - [NACAD_HUMAN]	0	0.96	1	1	2	2	1562	161.002	4.23389
Q86UP2	Kinectin OS=Homo sapiens OX=9606 GN=KTN1 PE=1 SV=1 - [KTN1_HUMAN]	0	3.91	1	1	5	7	1357	156.179	5.64307
Q9P2E9	Ribosome-binding protein 1 OS=Homo sapiens OX=9606 GN=RRBP1 PE=1 SV=5 - [RRBP1_HUMAN]	0	12.55	1	1	15	16	1410	152.365	8.60205
Q08211	ATP-dependent RNA helicase A OS=Homo sapiens OX=9606 GN=DHX9 PE=1 SV=4 - [DHX9_HUMAN]	0	5.04	1	1	6	12	1270	140.869	6.84424
P27816	Microtubule-associated protein 4 OS=Homo sapiens OX=9606 GN=MAP4 PE=1 SV=3 - [MAP4_HUMAN]	1.60428	12.33	1	2	10	11	1152	120.93	5.42725
Q14157	Ubiquitin-associated protein 2-like OS=Homo sapiens OX=9606 GN=UBAP2L PE=1 SV=2 - [UBP2L_HUMAN]	0	3.13	1	2	3	4	1087	114.465	7.10791
O43707	Alpha-actinin-4 OS=Homo sapiens OX=9606 GN=ACTN4 PE=1 SV=2 - [ACTN4_HUMAN]	0	8.89	1	1	7	7	911	104.788	5.43994
Q13002	Glutamate receptor ionotropic, kainate 2 OS=Homo sapiens OX=9606 GN=GRIK2 PE=1 SV=1 - [GRIK2_HUMAN]	0	6.83	1	1	4	4	908	102.517	7.89893
Q13435	Splicing factor 3B subunit 2 OS=Homo sapiens OX=9606 GN=SF3B2 PE=1 SV=2 - [SF3B2_HUMAN]	1.90459	7.71	1	2	6	6	895	100.165	5.66846
Q8NDT2	Putative RNA-binding protein 15B OS=Homo sapiens OX=9606 GN=RBM15B PE=1 SV=3 - [RB15B_HUMAN]	0	12.13	1	1	7	7	890	97.1465	9.84717
P43243	Matrin-3 OS=Homo sapiens OX=9606 GN=MATR3 PE=1 SV=2 - [MATR3_HUMAN]	0	1.06	1	1	1	1	847	94.5648	6.25244
Q05682	Caldesmon OS=Homo sapiens OX=9606 GN=CALD1 PE=1 SV=3 - [CALD1_HUMAN]	2.47055	13.75	1	1	9	9	793	93.1754	5.65576
Q00839	Heterogeneous nuclear ribonucleoprotein U OS=Homo sapiens OX=9606 GN=HNRNPU PE=1 SV=6 - [HNRPU_HUMAN]	0	9.94	1	1	7	8	825	90.528	5.99854
O60733	85/88 kDa calcium-independent phospholipase A2 OS=Homo sapiens OX=9606 GN=PLA2G6 PE=1 SV=2 - [PLPL9_HUMAN]	0	2.48	1	1	1	1	806	89.8455	7.26904
Q13263	Transcription intermediary factor 1-beta OS=Homo sapiens OX=9606 GN=TRIM28 PE=1 SV=5 - [TIF1B_HUMAN]	0	10.42	1	1	7	9	835	88.4934	5.77002
P07900	Heat shock protein HSP 90-alpha OS=Homo sapiens OX=9606 GN=HSP90AA1 PE=1 SV=5 - [HS90A_HUMAN]	0	14.75	3	1	9	16	732	84.6067	5.021
Q9UKY4	Protein O-mannosyl-transferase 2 OS=Homo sapiens OX=9606 GN=POMT2 PE=1 SV=2 - [POMT2_HUMAN]	0	2.53	1	1	2	2	750	84.1596	9.15869
P08238	Heat shock protein HSP 90-beta OS=Homo sapiens OX=9606 GN=HSP90AB1 PE=1 SV=4 - [HS90B_HUMAN]	0	19.61	3	2	10	19	724	83.2121	5.03369
P16070	CD44 antigen OS=Homo sapiens OX=9606 GN=CD44 PE=1 SV=3 - [CD44_HUMAN]	0	7.55	1	3	5	5	742	81.4874	5.32568
Q14444	Caprin-1 OS=Homo sapiens OX=9606 GN=CAPRIN1 PE=1 SV=2 - [CAPR1_HUMAN]	0	8.18	1	2	7	14	709	78.318	5.24951
P52272	Heterogeneous nuclear ribonucleoprotein M OS=Homo sapiens OX=9606 GN=HNRNPM PE=1 SV=3 - [HNRPM_HUMAN]	1.63239	20.82	1	2	13	13	730	77.4643	8.70459
P19338	Nucleolin OS=Homo sapiens OX=9606 GN=NCL PE=1 SV=3 - [NUCL_HUMAN]	3.50757	14.51	1	3	10	24	710	76.5684	4.70361
P23246	Splicing factor, proline- and glutamine-rich OS=Homo sapiens OX=9606 GN=SFPQ PE=1 SV=2 - [SFPQ_HUMAN]	0	13.86	1	3	11	11	707	76.1016	9.43701
P02545	Prelamin-A/C OS=Homo sapiens OX=9606 GN=LMNA PE=1 SV=1 - [LMNA_HUMAN]	1.86438	28.92	1	8	19	21	664	74.0947	7.02002
Q92945	Far upstream element-binding protein 2 OS=Homo sapiens OX=9606 GN=KHSRP PE=1 SV=4 - [FUBP2_HUMAN]	0	6.75	1	1	4	4	711	73.07	7.29834
P11021	Endoplasmic reticulum chaperone BiP OS=Homo sapiens OX=9606 GN=HSPA5 PE=1 SV=2 - [BIP_HUMAN]	0	14.07	2	1	8	8	654	72.2884	5.16064
Q16881	Thioredoxin reductase 1, cytoplasmic OS=Homo sapiens OX=9606 GN=TXNRD1 PE=1 SV=3 - [TRXR1_HUMAN]	0	6.93	1	1	2	2	649	70.8622	7.38623
P11142	Heat shock cognate 71 kDa protein OS=Homo sapiens OX=9606 GN=HSPA8 PE=1 SV=1 - [HSP7C_HUMAN]	1.82268	15.33	4	1	8	9	646	70.8542	5.51611
P34931	Heat shock 70 kDa protein 1-like OS=Homo sapiens OX=9606 GN=HSPA1L PE=1 SV=2 - [HS71L_HUMAN]	0	13.88	5	1	6	6	641	70.3313	6.02393
P02768	Serum albumin OS=Homo sapiens OX=9606 GN=ALB PE=1 SV=2 - [ALBU_HUMAN]	3.33465	13.63	1	3	8	13	609	69.3215	6.27783
P27824	Calnexin OS=Homo sapiens OX=9606 GN=CANX PE=1 SV=2 - [CALX_HUMAN]	0	5.41	1	1	3	3	592	67.5259	4.60205
Q96AE4	Far upstream element-binding protein 1 OS=Homo sapiens OX=9606 GN=FUBP1 PE=1 SV=3 - [FUBP1_HUMAN]	3.88045	20.19	2	3	12	13	644	67.5185	7.60596
P20700	Lamin-B1 OS=Homo sapiens OX=9606 GN=LMNB1 PE=1 SV=2 - [LMNB1_HUMAN]	0	12.29	1	1	7	7	586	66.3676	5.16064
P04264	Keratin, type II cytoskeletal 1 OS=Homo sapiens OX=9606 GN=KRT1 PE=1 SV=6 - [K2C1_HUMAN]	29.9107	31.83	3	12	26	50	644	65.999	8.11865
Q9UHD9	Ubiquilin-2 OS=Homo sapiens OX=9606 GN=UBQLN2 PE=1 SV=2 - [UBQL2_HUMAN]	1.62052	10.1	3	1	4	4	624	65.6546	5.22412
P35908	Keratin, type II cytoskeletal 2 epidermal OS=Homo sapiens OX=9606 GN=KRT2 PE=1 SV=2 - [K22E_HUMAN]	4.05978	25.67	3	3	16	18	639	65.3932	8.00146
Q9NYP3	Protein downstream neighbor of Son OS=Homo sapiens OX=9606 GN=DONSON PE=1 SV=2 - [DONS_HUMAN]	0	6.54	1	1	3	4	566	62.7074	8.66064
P31948	Stress-induced-phosphoprotein 1 OS=Homo sapiens OX=9606 GN=STIP1 PE=1 SV=1 - [STIP1_HUMAN]	1.90997	28.36	1	7	14	17	543	62.5994	6.80029
P13647	Keratin, type II cytoskeletal 5 OS=Homo sapiens OX=9606 GN=KRT5 PE=1 SV=3 - [K2C5_HUMAN]	0	28.64	6	2	16	16	590	62.34	7.73779
P35527	Keratin, type I cytoskeletal 9 OS=Homo sapiens OX=9606 GN=KRT9 PE=1 SV=3 - [K1C9_HUMAN]	3.72129	32.58	1	9	16	20	623	62.0268	5.23682
Q14247	Src substrate cortactin OS=Homo sapiens OX=9606 GN=CTTN PE=1 SV=2 - [SRC8_HUMAN]	0	16.55	1	4	9	9	550	61.5485	5.40186
P10809	60 kDa heat shock protein, mitochondrial OS=Homo sapiens OX=9606 GN=HSPD1 PE=1 SV=2 - [CH60_HUMAN]	1.77938	30.37	1	6	13	20	573	61.0164	5.87158
P04259	Keratin, type II cytoskeletal 6B OS=Homo sapiens OX=9606 GN=KRT6B PE=1 SV=5 - [K2C6B_HUMAN]	3.71014	14.72	6	1	9	12	564	60.0303	8.00146
P11413	Glucose-6-phosphate 1-dehydrogenase OS=Homo sapiens OX=9606 GN=G6PD PE=1 SV=4 - [G6PD_HUMAN]	2.30283	5.05	1	1	2	2	515	59.219	6.84424
P22307	Non-specific lipid-transfer protein OS=Homo sapiens OX=9606 GN=SCP2 PE=1 SV=2 - [NLTP_HUMAN]	0	9.32	1	2	6	7	547	58.9556	6.88818
P13645	Keratin, type I cytoskeletal 10 OS=Homo sapiens OX=9606 GN=KRT10 PE=1 SV=6 - [K1C10_HUMAN]	17.0253	27.4	13	9	19	28	584	58.7917	5.21143
P07602	Prosaposin OS=Homo sapiens OX=9606 GN=PSAP PE=1 SV=2 - [SAP_HUMAN]	2.34001	11.26	1	1	8	9	524	58.0739	5.17334
P14618	Pyruvate kinase PKM OS=Homo sapiens OX=9606 GN=PKM PE=1 SV=4 - [KPYM_HUMAN]	0	26.37	1	3	8	9	531	57.9	7.84033
P05362	Intercellular adhesion molecule 1 OS=Homo sapiens OX=9606 GN=ICAM1 PE=1 SV=2 - [ICAM1_HUMAN]	0	10.53	1	2	5	5	532	57.789	7.98682
P30101	Protein disulfide-isomerase A3 OS=Homo sapiens OX=9606 GN=PDIA3 PE=1 SV=4 - [PDIA3_HUMAN]	0	12.67	1	1	5	5	505	56.7468	6.354
P06576	ATP synthase subunit beta, mitochondrial OS=Homo sapiens OX=9606 GN=ATP5F1B PE=1 SV=3 - [ATPB_HUMAN]	0	9.64	1	1	4	4	529	56.5246	5.40186
P00352	Retinal dehydrogenase 1 OS=Homo sapiens OX=9606 GN=ALDH1A1 PE=1 SV=2 - [AL1A1_HUMAN]	7.12108	39.52	1	5	12	15	501	54.827	6.72705
Q15233	Non-POU domain-containing octamer-binding protein OS=Homo sapiens OX=9606 GN=NONO PE=1 SV=4 - [NONO_HUMAN]	0	16.77	1	1	6	8	471	54.1973	8.95361
P05787	Keratin, type II cytoskeletal 8 OS=Homo sapiens OX=9606 GN=KRT8 PE=1 SV=7 - [K2C8_HUMAN]	20.945	41.61	4	10	21	32	483	53.6711	5.59229
P08670	Vimentin OS=Homo sapiens OX=9606 GN=VIM PE=1 SV=4 - [VIME_HUMAN]	0	16.31	1	2	6	6	466	53.6191	5.12256
P35637	RNA-binding protein FUS OS=Homo sapiens OX=9606 GN=FUS PE=1 SV=1 - [FUS_HUMAN]	2.17276	11.98	2	3	5	6	526	53.3938	9.36377
P52209	6-phosphogluconate dehydrogenase, decarboxylating OS=Homo sapiens OX=9606 GN=PGD PE=1 SV=3 - [6PGD_HUMAN]	0	3.52	1	1	1	1	483	53.106	7.2251
P02774	Vitamin D-binding protein OS=Homo sapiens OX=9606 GN=GC PE=1 SV=2 - [VTDB_HUMAN]	0	9.92	1	1	3	3	474	52.8829	5.45264
P04279	Semenogelin-1 OS=Homo sapiens OX=9606 GN=SEMG1 PE=1 SV=2 - [SEMG1_HUMAN]	1.8244	8.87	1	1	3	3	462	52.0999	9.29053
P08729	Keratin, type II cytoskeletal 7 OS=Homo sapiens OX=9606 GN=KRT7 PE=1 SV=5 - [K2C7_HUMAN]	17.415	41.36	3	11	20	31	469	51.3543	5.47803
P61978	Heterogeneous nuclear ribonucleoprotein K OS=Homo sapiens OX=9606 GN=HNRNPK PE=1 SV=1 - [HNRPK_HUMAN]	0	21.17	1	1	7	7	463	50.9444	5.5415
P42167	Lamina-associated polypeptide 2, isoforms beta/gamma OS=Homo sapiens OX=9606 GN=TMPO PE=1 SV=2 - [LAP2B_HUMAN]	0	11.01	2	2	4	4	454	50.6395	9.37842
P68104	Elongation factor 1-alpha 1 OS=Homo sapiens OX=9606 GN=EEF1A1 PE=1 SV=1 - [EF1A1_HUMAN]	1.85213	29	3	6	11	15	462	50.1091	9.01221
P26641	Elongation factor 1-gamma OS=Homo sapiens OX=9606 GN=EEF1G PE=1 SV=3 - [EF1G_HUMAN]	0	1.6	1	1	1	1	437	50.0871	6.66846
Q9BQE3	Tubulin alpha-1C chain OS=Homo sapiens OX=9606 GN=TUBA1C PE=1 SV=1 - [TBA1C_HUMAN]	0	26.28	8	2	7	8	449	49.8635	5.09717
P07437	Tubulin beta chain OS=Homo sapiens OX=9606 GN=TUBB PE=1 SV=2 - [TBB5_HUMAN]	3.76584	28.15	10	7	11	14	444	49.639	4.89404
P31943	Heterogeneous nuclear ribonucleoprotein H OS=Homo sapiens OX=9606 GN=HNRNPH1 PE=1 SV=4 - [HNRH1_HUMAN]	1.65034	16.26	3	2	5	6	449	49.1984	6.30322
P27797	Calreticulin OS=Homo sapiens OX=9606 GN=CALR PE=1 SV=1 - [CALR_HUMAN]	0	17.03	1	1	7	8	417	48.1118	4.43701
P05783	Keratin, type I cytoskeletal 18 OS=Homo sapiens OX=9606 GN=KRT18 PE=1 SV=2 - [K1C18_HUMAN]	7.42276	36.51	8	6	16	24	430	48.0285	5.45264
Q7L1Q6	Basic leucine zipper and W2 domain-containing protein 1 OS=Homo sapiens OX=9606 GN=BZW1 PE=1 SV=1 - [BZW1_HUMAN]	0	3.1	1	1	1	2	419	48.0127	5.92236
Q96I13	Protein ABHD8 OS=Homo sapiens OX=9606 GN=ABHD8 PE=2 SV=1 - [ABHD8_HUMAN]	0	15.03	1	1	1	1	439	47.3011	7.00537
P06733	Alpha-enolase OS=Homo sapiens OX=9606 GN=ENO1 PE=1 SV=2 - [ENOA_HUMAN]	4.04505	34.56	3	6	15	27	434	47.1393	7.38623
O60664	Perilipin-3 OS=Homo sapiens OX=9606 GN=PLIN3 PE=1 SV=3 - [PLIN3_HUMAN]	0	8.99	1	2	3	3	434	47.0459	5.43994
O14979	Heterogeneous nuclear ribonucleoprotein D-like OS=Homo sapiens OX=9606 GN=HNRNPDL PE=1 SV=3 - [HNRDL_HUMAN]	0	12.38	1	1	4	4	420	46.4091	9.56885
Q8NC51	Plasminogen activator inhibitor 1 RNA-binding protein OS=Homo sapiens OX=9606 GN=SERBP1 PE=1 SV=2 - [PAIRB_HUMAN]	10.4721	22.79	1	5	9	10	408	44.9385	8.646
P00558	Phosphoglycerate kinase 1 OS=Homo sapiens OX=9606 GN=PGK1 PE=1 SV=3 - [PGK1_HUMAN]	0	26.14	1	1	10	13	417	44.5861	8.104
P08727	Keratin, type I cytoskeletal 19 OS=Homo sapiens OX=9606 GN=KRT19 PE=1 SV=4 - [K1C19_HUMAN]	7.1767	38.25	13	8	19	23	400	44.0791	5.13525
P38159	RNA-binding motif protein, X chromosome OS=Homo sapiens OX=9606 GN=RBMX PE=1 SV=3 - [RBMX_HUMAN]	0	19.44	2	2	7	7	391	42.3063	10.0522
P60709	Actin, cytoplasmic 1 OS=Homo sapiens OX=9606 GN=ACTB PE=1 SV=1 - [ACTB_HUMAN]	6.83931	47.2	12	10	15	25	375	41.7097	5.47803
P50502	Hsc70-interacting protein OS=Homo sapiens OX=9606 GN=ST13 PE=1 SV=2 - [F10A1_HUMAN]	1.69175	23.85	3	3	9	9	369	41.3055	5.2749
P55036	26S proteasome non-ATPase regulatory subunit 4 OS=Homo sapiens OX=9606 GN=PSMD4 PE=1 SV=1 - [PSMD4_HUMAN]	0	5.31	1	1	2	3	377	40.7112	4.79248
Q9BQ04	RNA-binding protein 4B OS=Homo sapiens OX=9606 GN=RBM4B PE=1 SV=1 - [RBM4B_HUMAN]	0	4.74	2	1	2	2	359	40.1244	6.7417
P04075	Fructose-bisphosphate aldolase A OS=Homo sapiens OX=9606 GN=ALDOA PE=1 SV=2 - [ALDOA_HUMAN]	0	19.23	1	1	7	8	364	39.3953	8.08936
P02765	Alpha-2-HS-glycoprotein OS=Homo sapiens OX=9606 GN=AHSG PE=1 SV=2 - [FETUA_HUMAN]	5.01562	8.72	1	3	5	7	367	39.3157	5.71924
O14745	Na(+)/H(+) exchange regulatory cofactor NHE-RF1 OS=Homo sapiens OX=9606 GN=SLC9A3R1 PE=1 SV=4 - [NHRF1_HUMAN]	0	42.18	1	2	11	15	358	38.8446	5.77002
P09651	Heterogeneous nuclear ribonucleoprotein A1 OS=Homo sapiens OX=9606 GN=HNRNPA1 PE=1 SV=5 - [ROA1_HUMAN]	0	26.34	2	3	8	11	372	38.7231	9.12939
P04083	Annexin A1 OS=Homo sapiens OX=9606 GN=ANXA1 PE=1 SV=2 - [ANXA1_HUMAN]	4.98382	29.77	1	1	9	11	346	38.69	7.02002
P07355	Annexin A2 OS=Homo sapiens OX=9606 GN=ANXA2 PE=1 SV=2 - [ANXA2_HUMAN]	2.12716	45.13	2	6	14	15	339	38.5798	7.75244
Q14103	Heterogeneous nuclear ribonucleoprotein D0 OS=Homo sapiens OX=9606 GN=HNRNPD PE=1 SV=1 - [HNRPD_HUMAN]	0	19.72	1	2	7	8	355	38.4103	7.81104
Q15365	Poly(rC)-binding protein 1 OS=Homo sapiens OX=9606 GN=PCBP1 PE=1 SV=2 - [PCBP1_HUMAN]	0	8.71	1	2	3	3	356	37.4739	7.09326
P22626	Heterogeneous nuclear ribonucleoproteins A2/B1 OS=Homo sapiens OX=9606 GN=HNRNPA2B1 PE=1 SV=2 - [ROA2_HUMAN]	9.3587	28.61	1	5	9	12	353	37.4067	8.95361
P52895	Aldo-keto reductase family 1 member C2 OS=Homo sapiens OX=9606 GN=AKR1C2 PE=1 SV=3 - [AK1C2_HUMAN]	0	17.96	2	1	4	6	323	36.712	7.48877
P00338	L-lactate dehydrogenase A chain OS=Homo sapiens OX=9606 GN=LDHA PE=1 SV=2 - [LDHA_HUMAN]	0	13.25	4	2	5	5	332	36.6654	8.26514
Q15417	Calponin-3 OS=Homo sapiens OX=9606 GN=CNN3 PE=1 SV=1 - [CNN3_HUMAN]	0	3.95	1	1	1	1	329	36.3908	6.04932
Q99729	Heterogeneous nuclear ribonucleoprotein A/B OS=Homo sapiens OX=9606 GN=HNRNPAB PE=1 SV=2 - [ROAA_HUMAN]	0	9.04	1	1	4	5	332	36.2024	8.20654
O00151	PDZ and LIM domain protein 1 OS=Homo sapiens OX=9606 GN=PDLIM1 PE=1 SV=4 - [PDLI1_HUMAN]	0	8.81	1	1	3	3	329	36.049	7.02002
P04406	Glyceraldehyde-3-phosphate dehydrogenase OS=Homo sapiens OX=9606 GN=GAPDH PE=1 SV=3 - [G3P_HUMAN]	4.23346	42.39	2	5	11	14	335	36.0304	8.45557
P67809	Y-box-binding protein 1 OS=Homo sapiens OX=9606 GN=YBX1 PE=1 SV=3 - [YBOX1_HUMAN]	0	24.69	1	1	5	5	324	35.9027	9.87646
Q93070	Ecto-ADP-ribosyltransferase 4 OS=Homo sapiens OX=9606 GN=ART4 PE=2 SV=2 - [NAR4_HUMAN]	0	8.28	1	1	2	2	314	35.8545	9.21729
Q9H6Y5	PDZ domain-containing protein MAGIX OS=Homo sapiens OX=9606 GN=MAGIX PE=1 SV=4 - [MAGIX_HUMAN]	0	17.96	1	1	4	16	334	35.2516	10.7847
Q8N7C0	Leucine-rich repeat-containing protein 52 OS=Homo sapiens OX=9606 GN=LRRC52 PE=1 SV=2 - [LRC52_HUMAN]	0	13.42	1	1	1	2	313	35.1037	5.74463
P25311	Zinc-alpha-2-glycoprotein OS=Homo sapiens OX=9606 GN=AZGP1 PE=1 SV=2 - [ZA2G_HUMAN]	0	11.41	1	1	3	3	298	34.2371	6.04932
Q99439	Calponin-2 OS=Homo sapiens OX=9606 GN=CNN2 PE=1 SV=4 - [CNN2_HUMAN]	0	15.53	1	1	5	5	309	33.6753	7.32764
P07910	Heterogeneous nuclear ribonucleoproteins C1/C2 OS=Homo sapiens OX=9606 GN=HNRNPC PE=1 SV=4 - [HNRPC_HUMAN]	0	13.07	4	1	3	4	306	33.6495	5.08447
P06753	Tropomyosin alpha-3 chain OS=Homo sapiens OX=9606 GN=TPM3 PE=1 SV=2 - [TPM3_HUMAN]	4.76417	34.04	1	2	11	13	285	32.9298	4.71631
P12236	ADP/ATP translocase 3 OS=Homo sapiens OX=9606 GN=SLC25A6 PE=1 SV=4 - [ADT3_HUMAN]	0	15.77	3	2	5	5	298	32.8452	9.74463
P09493	Tropomyosin alpha-1 chain OS=Homo sapiens OX=9606 GN=TPM1 PE=1 SV=2 - [TPM1_HUMAN]	1.77819	35.56	2	2	12	16	284	32.6887	4.7417
P06748	Nucleophosmin OS=Homo sapiens OX=9606 GN=NPM1 PE=1 SV=2 - [NPM_HUMAN]	3.45186	22.45	1	3	6	8	294	32.5548	4.77979
Q99612	Krueppel-like factor 6 OS=Homo sapiens OX=9606 GN=KLF6 PE=1 SV=3 - [KLF6_HUMAN]	0	15.55	1	1	1	1	283	31.8444	6.91748
P29966	Myristoylated alanine-rich C-kinase substrate OS=Homo sapiens OX=9606 GN=MARCKS PE=1 SV=4 - [MARCS_HUMAN]	3.36361	12.35	1	3	4	6	332	31.5359	4.44971
P60174	Triosephosphate isomerase OS=Homo sapiens OX=9606 GN=TPI1 PE=1 SV=3 - [TPIS_HUMAN]	0	33.22	1	3	8	9	286	30.7717	5.92236
Q14847	LIM and SH3 domain protein 1 OS=Homo sapiens OX=9606 GN=LASP1 PE=1 SV=2 - [LASP1_HUMAN]	0	20.31	1	2	5	5	261	29.6982	7.04932
P62258	14-3-3 protein epsilon OS=Homo sapiens OX=9606 GN=YWHAE PE=1 SV=1 - [1433E_HUMAN]	1.882	12.94	5	1	3	3	255	29.1554	4.7417
P30040	Endoplasmic reticulum resident protein 29 OS=Homo sapiens OX=9606 GN=ERP29 PE=1 SV=4 - [ERP29_HUMAN]	0	13.03	1	1	3	3	261	28.9752	7.31299
P67936	Tropomyosin alpha-4 chain OS=Homo sapiens OX=9606 GN=TPM4 PE=1 SV=3 - [TPM4_HUMAN]	0	49.19	1	4	16	19	248	28.5045	4.69092
P31946	14-3-3 protein beta/alpha OS=Homo sapiens OX=9606 GN=YWHAB PE=1 SV=3 - [1433B_HUMAN]	1.882	26.83	6	1	4	4	246	28.0648	4.83057
P62917	60S ribosomal protein L8 OS=Homo sapiens OX=9606 GN=RPL8 PE=1 SV=2 - [RL8_HUMAN]	1.9055	4.28	1	1	1	1	257	28.0073	11.0337
P51572	B-cell receptor-associated protein 31 OS=Homo sapiens OX=9606 GN=BCAP31 PE=1 SV=3 - [BAP31_HUMAN]	3.30096	13.01	1	2	3	3	246	27.974	8.44092
Q9P0L0	Vesicle-associated membrane protein-associated protein A OS=Homo sapiens OX=9606 GN=VAPA PE=1 SV=3 - [VAPA_HUMAN]	0	11.65	1	1	3	3	249	27.8752	8.6167
P30048	Thioredoxin-dependent peroxide reductase, mitochondrial OS=Homo sapiens OX=9606 GN=PRDX3 PE=1 SV=3 - [PRDX3_HUMAN]	0	5.47	1	1	1	1	256	27.6752	7.78174
P31944	Caspase-14 OS=Homo sapiens OX=9606 GN=CASP14 PE=1 SV=2 - [CASPE_HUMAN]	1.74325	18.6	1	2	5	5	242	27.662	5.57959
Q15056	Eukaryotic translation initiation factor 4H OS=Homo sapiens OX=9606 GN=EIF4H PE=1 SV=5 - [IF4H_HUMAN]	3.6128	27.42	2	4	7	7	248	27.3684	7.2251
Q9UKY7	Protein CDV3 homolog OS=Homo sapiens OX=9606 GN=CDV3 PE=1 SV=1 - [CDV3_HUMAN]	0	20.54	1	1	4	4	258	27.3184	6.40479
Q9H1E3	Nuclear ubiquitous casein and cyclin-dependent kinase substrate 1 OS=Homo sapiens OX=9606 GN=NUCKS1 PE=1 SV=1 - [NUCKS_HUMAN]	1.85282	3.7	1	1	1	1	243	27.28	5.08447
P09496	Clathrin light chain A OS=Homo sapiens OX=9606 GN=CLTA PE=1 SV=1 - [CLCA_HUMAN]	0	17.74	2	3	6	6	248	27.06	4.51318
P51858	Hepatoma-derived growth factor OS=Homo sapiens OX=9606 GN=HDGF PE=1 SV=1 - [HDGF_HUMAN]	3.55078	19.58	1	4	5	5	240	26.7719	4.729
Q96CT7	Coiled-coil domain-containing protein 124 OS=Homo sapiens OX=9606 GN=CCDC124 PE=1 SV=1 - [CC124_HUMAN]	0	20.63	1	1	4	4	223	25.8196	9.53955
P09497	Clathrin light chain B OS=Homo sapiens OX=9606 GN=CLTB PE=1 SV=1 - [CLCB_HUMAN]	1.82834	15.72	1	3	4	5	229	25.1751	4.64014
Q00688	Peptidyl-prolyl cis-trans isomerase FKBP3 OS=Homo sapiens OX=9606 GN=FKBP3 PE=1 SV=1 - [FKBP3_HUMAN]	0	12.5	1	1	3	3	224	25.1613	9.27588
P24534	Elongation factor 1-beta OS=Homo sapiens OX=9606 GN=EEF1B2 PE=1 SV=3 - [EF1B_HUMAN]	0	5.78	1	1	1	1	225	24.7483	4.66553
P04179	Superoxide dismutase [Mn], mitochondrial OS=Homo sapiens OX=9606 GN=SOD2 PE=1 SV=3 - [SODM_HUMAN]	0	4.05	1	1	1	1	222	24.7346	8.25049
P55327	Tumor protein D52 OS=Homo sapiens OX=9606 GN=TPD52 PE=1 SV=2 - [TPD52_HUMAN]	0	16.07	1	1	3	3	224	24.3122	4.83057
B2RPK0	Putative high mobility group protein B1-like 1 OS=Homo sapiens OX=9606 GN=HMGB1P1 PE=5 SV=1 - [HGB1A_HUMAN]	0	27.96	4	3	6	20	211	24.2228	6.21436
P82979	SAP domain-containing ribonucleoprotein OS=Homo sapiens OX=9606 GN=SARNP PE=1 SV=3 - [SARNP_HUMAN]	1.71399	9.05	1	1	2	2	210	23.6564	6.41748
P84098	60S ribosomal protein L19 OS=Homo sapiens OX=9606 GN=RPL19 PE=1 SV=1 - [RL19_HUMAN]	0	25	1	1	5	5	196	23.4512	11.4731
P43487	Ran-specific GTPase-activating protein OS=Homo sapiens OX=9606 GN=RANBP1 PE=1 SV=1 - [RANG_HUMAN]	1.67802	13.93	1	2	3	5	201	23.2956	5.2876
P46782	40S ribosomal protein S5 OS=Homo sapiens OX=9606 GN=RPS5 PE=1 SV=4 - [RS5_HUMAN]	0	3.92	1	1	1	1	204	22.8621	9.71533
P04792	Heat shock protein beta-1 OS=Homo sapiens OX=9606 GN=HSPB1 PE=1 SV=2 - [HSPB1_HUMAN]	1.98092	37.07	1	5	7	11	205	22.7685	6.40479
P61758	Prefoldin subunit 3 OS=Homo sapiens OX=9606 GN=VBP1 PE=1 SV=4 - [PFD3_HUMAN]	0	15.74	1	1	3	3	197	22.6115	7.10791
P16401	Histone H1.5 OS=Homo sapiens OX=9606 GN=H1-5 PE=1 SV=3 - [H15_HUMAN]	0	16.81	1	1	5	7	226	22.5665	10.9165
Q16890	Tumor protein D53 OS=Homo sapiens OX=9606 GN=TPD52L1 PE=1 SV=1 - [TPD53_HUMAN]	0	25.49	1	2	4	4	204	22.4351	5.61768
P37802	Transgelin-2 OS=Homo sapiens OX=9606 GN=TAGLN2 PE=1 SV=3 - [TAGL2_HUMAN]	11.8206	63.32	2	8	13	14	199	22.3772	8.25049
P16402	Histone H1.3 OS=Homo sapiens OX=9606 GN=H1-3 PE=1 SV=2 - [H13_HUMAN]	0	28.96	5	2	8	34	221	22.3363	11.019
O43399	Tumor protein D54 OS=Homo sapiens OX=9606 GN=TPD52L2 PE=1 SV=2 - [TPD54_HUMAN]	0	9.22	1	1	1	1	206	22.2243	5.36377
Q06830	Peroxiredoxin-1 OS=Homo sapiens OX=9606 GN=PRDX1 PE=1 SV=1 - [PRDX1_HUMAN]	8.05653	45.73	3	7	10	15	199	22.0963	8.1333
Q7LBR1	Charged multivesicular body protein 1b OS=Homo sapiens OX=9606 GN=CHMP1B PE=1 SV=1 - [CHM1B_HUMAN]	0	11.56	1	1	2	2	199	22.0952	8.104
P30044	Peroxiredoxin-5, mitochondrial OS=Homo sapiens OX=9606 GN=PRDX5 PE=1 SV=4 - [PRDX5_HUMAN]	0	19.63	1	2	3	5	214	22.0725	8.70459
P52815	39S ribosomal protein L12, mitochondrial OS=Homo sapiens OX=9606 GN=MRPL12 PE=1 SV=2 - [RM12_HUMAN]	0	11.62	1	1	2	3	198	21.3346	8.86572
P30086	Phosphatidylethanolamine-binding protein 1 OS=Homo sapiens OX=9606 GN=PEBP1 PE=1 SV=3 - [PEBP1_HUMAN]	2.09571	26.2	1	2	3	3	187	21.0437	7.53271
Q9Y2B0	Protein canopy homolog 2 OS=Homo sapiens OX=9606 GN=CNPY2 PE=1 SV=1 - [CNPY2_HUMAN]	0	9.89	1	1	2	2	182	20.6392	4.91943
Q9H910	Jupiter microtubule associated homolog 2 OS=Homo sapiens OX=9606 GN=JPT2 PE=1 SV=1 - [JUPI2_HUMAN]	0	29.47	1	2	4	4	190	20.051	9.26123
Q99497	Protein/nucleic acid deglycase DJ-1 OS=Homo sapiens OX=9606 GN=PARK7 PE=1 SV=2 - [PARK7_HUMAN]	2.503	27.51	1	3	5	7	189	19.8785	6.78564
P13693	Translationally-controlled tumor protein OS=Homo sapiens OX=9606 GN=TPT1 PE=1 SV=1 - [TCTP_HUMAN]	0	8.14	1	1	1	1	172	19.5826	4.93213
P49006	MARCKS-related protein OS=Homo sapiens OX=9606 GN=MARCKSL1 PE=1 SV=2 - [MRP_HUMAN]	1.63032	19.49	1	2	3	5	195	19.5172	4.66553
P62633	Cellular nucleic acid-binding protein OS=Homo sapiens OX=9606 GN=CNBP PE=1 SV=1 - [CNBP_HUMAN]	1.68863	35.03	1	1	5	5	177	19.4496	7.7085
Q8WW12	PEST proteolytic signal-containing nuclear protein OS=Homo sapiens OX=9606 GN=PCNP PE=1 SV=2 - [PCNP_HUMAN]	0	21.35	1	1	3	3	178	18.9134	7.48877
P23528	Cofilin-1 OS=Homo sapiens OX=9606 GN=CFL1 PE=1 SV=3 - [COF1_HUMAN]	9.19602	55.42	3	5	10	24	166	18.4907	8.08936
Q13526	Peptidyl-prolyl cis-trans isomerase NIMA-interacting 1 OS=Homo sapiens OX=9606 GN=PIN1 PE=1 SV=1 - [PIN1_HUMAN]	0	22.7	1	1	2	2	163	18.232	8.82178
P62937	Peptidyl-prolyl cis-trans isomerase A OS=Homo sapiens OX=9606 GN=PPIA PE=1 SV=2 - [PPIA_HUMAN]	10.8729	51.52	7	6	10	18	165	18.0009	7.81104
P30050	60S ribosomal protein L12 OS=Homo sapiens OX=9606 GN=RPL12 PE=1 SV=1 - [RL12_HUMAN]	0	24.24	1	1	3	5	165	17.8075	9.42236
P11441	Ubiquitin-like protein 4A OS=Homo sapiens OX=9606 GN=UBL4A PE=1 SV=1 - [UBL4A_HUMAN]	0	6.37	1	1	1	1	157	17.7656	8.66064
P47914	60S ribosomal protein L29 OS=Homo sapiens OX=9606 GN=RPL29 PE=1 SV=2 - [RL29_HUMAN]	0	29.56	1	1	4	7	159	17.7411	11.6636
P30049	ATP synthase subunit delta, mitochondrial OS=Homo sapiens OX=9606 GN=ATP5F1D PE=1 SV=2 - [ATPD_HUMAN]	1.88492	20.83	1	1	3	3	168	17.4792	5.49072
P16949	Stathmin OS=Homo sapiens OX=9606 GN=STMN1 PE=1 SV=3 - [STMN1_HUMAN]	9.52548	57.72	2	6	12	16	149	17.292	5.97314
Q96K17	Transcription factor BTF3 homolog 4 OS=Homo sapiens OX=9606 GN=BTF3L4 PE=1 SV=1 - [BT3L4_HUMAN]	1.62694	18.99	1	1	2	2	158	17.26	6.354
Q04837	Single-stranded DNA-binding protein, mitochondrial OS=Homo sapiens OX=9606 GN=SSBP1 PE=1 SV=1 - [SSBP_HUMAN]	0	25.68	1	1	4	4	148	17.249	9.59814
P60660	Myosin light polypeptide 6 OS=Homo sapiens OX=9606 GN=MYL6 PE=1 SV=2 - [MYL6_HUMAN]	0	19.87	1	1	3	4	151	16.9191	4.65283
P0DP23	Calmodulin-1 OS=Homo sapiens OX=9606 GN=CALM1 PE=1 SV=1 - [CALM1_HUMAN]	0	47.65	1	1	6	8	149	16.8268	4.22119
Q9GZV4	Eukaryotic translation initiation factor 5A-2 OS=Homo sapiens OX=9606 GN=EIF5A2 PE=1 SV=3 - [IF5A2_HUMAN]	0	8.5	2	1	2	2	153	16.7822	5.57959
Q9UHV9	Prefoldin subunit 2 OS=Homo sapiens OX=9606 GN=PFDN2 PE=1 SV=1 - [PFD2_HUMAN]	0	31.17	1	2	4	4	154	16.6376	6.58057
P46776	60S ribosomal protein L27a OS=Homo sapiens OX=9606 GN=RPL27A PE=1 SV=2 - [RL27A_HUMAN]	0	7.43	1	1	1	1	148	16.551	11.0044
O60869	Endothelial differentiation-related factor 1 OS=Homo sapiens OX=9606 GN=EDF1 PE=1 SV=1 - [EDF1_HUMAN]	1.98606	27.7	1	2	4	5	148	16.3589	9.94971
P02100	Hemoglobin subunit epsilon OS=Homo sapiens OX=9606 GN=HBE1 PE=1 SV=2 - [HBE_HUMAN]	0	15.65	5	1	2	2	147	16.1925	8.63135
Q9UK76	Jupiter microtubule associated homolog 1 OS=Homo sapiens OX=9606 GN=JPT1 PE=1 SV=3 - [JUPI1_HUMAN]	0	9.74	1	1	1	1	154	16.0049	5.60498
P00441	Superoxide dismutase [Cu-Zn] OS=Homo sapiens OX=9606 GN=SOD1 PE=1 SV=2 - [SODC_HUMAN]	1.60375	20.13	1	2	3	4	154	15.9259	6.12549
Q9NZT1	Calmodulin-like protein 5 OS=Homo sapiens OX=9606 GN=CALML5 PE=1 SV=2 - [CALL5_HUMAN]	2.62599	32.19	1	2	3	4	146	15.8828	4.43701
Q9Y6H1	Coiled-coil-helix-coiled-coil-helix domain-containing protein 2 OS=Homo sapiens OX=9606 GN=CHCHD2 PE=1 SV=1 - [CHCH2_HUMAN]	0	6.62	1	1	1	1	151	15.5027	9.21729
P68431	Histone H3.1 OS=Homo sapiens OX=9606 GN=H3C1 PE=1 SV=2 - [H31_HUMAN]	1.60438	14.71	5	1	3	3	136	15.3945	11.1216
P07737	Profilin-1 OS=Homo sapiens OX=9606 GN=PFN1 PE=1 SV=2 - [PROF1_HUMAN]	16.7105	72.14	1	10	12	20	140	15.0446	8.26514
P62987	Ubiquitin-60S ribosomal protein L40 OS=Homo sapiens OX=9606 GN=UBA52 PE=1 SV=2 - [RL40_HUMAN]	0	24.22	4	1	3	3	128	14.719	9.83252
P09382	Galectin-1 OS=Homo sapiens OX=9606 GN=LGALS1 PE=1 SV=2 - [LEG1_HUMAN]	0	7.41	1	1	1	1	135	14.7062	5.50342
O15212	Prefoldin subunit 6 OS=Homo sapiens OX=9606 GN=PFDN6 PE=1 SV=1 - [PFD6_HUMAN]	2.04934	9.3	1	1	1	1	129	14.5738	8.88037
P25398	40S ribosomal protein S12 OS=Homo sapiens OX=9606 GN=RPS12 PE=1 SV=3 - [RS12_HUMAN]	3.70863	34.09	1	3	5	6	132	14.5055	7.21045
P53999	Activated RNA polymerase II transcriptional coactivator p15 OS=Homo sapiens OX=9606 GN=SUB1 PE=1 SV=3 - [TCP4_HUMAN]	0	34.65	1	1	5	6	127	14.3864	9.59814
O14737	Programmed cell death protein 5 OS=Homo sapiens OX=9606 GN=PDCD5 PE=1 SV=3 - [PDCD5_HUMAN]	1.68288	70.4	1	4	9	11	125	14.2763	6.03662
P13987	CD59 glycoprotein OS=Homo sapiens OX=9606 GN=CD59 PE=1 SV=1 - [CD59_HUMAN]	0	25	1	2	3	3	128	14.1678	6.48096
Q96KK5	Histone H2A type 1-H OS=Homo sapiens OX=9606 GN=HIST1H2AH PE=1 SV=3 - [H2A1H_HUMAN]	0	23.44	10	1	2	4	128	13.8978	10.8872
O60814	Histone H2B type 1-K OS=Homo sapiens OX=9606 GN=H2BC12 PE=1 SV=3 - [H2B1K_HUMAN]	9.1139	50.79	15	4	7	10	126	13.8816	10.3159
P62851	40S ribosomal protein S25 OS=Homo sapiens OX=9606 GN=RPS25 PE=1 SV=1 - [RS25_HUMAN]	0	24.8	1	1	4	4	125	13.7337	10.1108
P06702	Protein S100-A9 OS=Homo sapiens OX=9606 GN=S100A9 PE=1 SV=1 - [S10A9_HUMAN]	6.60695	57.02	1	3	6	11	114	13.2335	6.12549
P58546	Myotrophin OS=Homo sapiens OX=9606 GN=MTPN PE=1 SV=2 - [MTPN_HUMAN]	0	14.41	1	1	1	1	118	12.8866	5.51611
O75347	Tubulin-specific chaperone A OS=Homo sapiens OX=9606 GN=TBCA PE=1 SV=3 - [TBCA_HUMAN]	2.21759	35.19	1	2	4	4	108	12.8467	5.2876
P14174	Macrophage migration inhibitory factor OS=Homo sapiens OX=9606 GN=MIF PE=1 SV=4 - [MIF_HUMAN]	1.85313	18.26	1	1	2	2	115	12.4682	7.88428
Q9UII2	ATPase inhibitor, mitochondrial OS=Homo sapiens OX=9606 GN=ATP5IF1 PE=1 SV=1 - [ATIF1_HUMAN]	1.69069	16.98	1	1	2	2	106	12.2413	9.34912
P06454	Prothymosin alpha OS=Homo sapiens OX=9606 GN=PTMA PE=1 SV=2 - [PTMA_HUMAN]	8.58954	22.52	1	4	4	5	111	12.196	3.77686
P62942	Peptidyl-prolyl cis-trans isomerase FKBP1A OS=Homo sapiens OX=9606 GN=FKBP1A PE=1 SV=2 - [FKB1A_HUMAN]	2.48274	12.96	1	1	1	1	108	11.9431	8.1626
P31949	Protein S100-A11 OS=Homo sapiens OX=9606 GN=S100A11 PE=1 SV=2 - [S10AB_HUMAN]	4.11647	45.71	1	4	5	8	105	11.7328	7.12256
P10599	Thioredoxin OS=Homo sapiens OX=9606 GN=TXN PE=1 SV=3 - [THIO_HUMAN]	2.49445	22.86	1	2	3	3	105	11.7297	4.91943
P26447	Protein S100-A4 OS=Homo sapiens OX=9606 GN=S100A4 PE=1 SV=1 - [S10A4_HUMAN]	0	19.8	1	1	3	5	101	11.7207	6.11279
P17096	High mobility group protein HMG-I/HMG-Y OS=Homo sapiens OX=9606 GN=HMGA1 PE=1 SV=3 - [HMGA1_HUMAN]	1.74276	23.36	1	2	3	5	107	11.6691	10.3159
P05387	60S acidic ribosomal protein P2 OS=Homo sapiens OX=9606 GN=RPLP2 PE=1 SV=1 - [RLA2_HUMAN]	2.40855	24.35	1	2	2	2	115	11.6578	4.53857
Q9HCY8	Protein S100-A14 OS=Homo sapiens OX=9606 GN=S100A14 PE=1 SV=1 - [S10AE_HUMAN]	0	17.31	1	1	2	2	104	11.6548	5.23682
P63165	Small ubiquitin-related modifier 1 OS=Homo sapiens OX=9606 GN=SUMO1 PE=1 SV=1 - [SUMO1_HUMAN]	0	38.61	1	1	3	3	101	11.5497	5.51611
P31151	Protein S100-A7 OS=Homo sapiens OX=9606 GN=S100A7 PE=1 SV=4 - [S10A7_HUMAN]	16.375	35.64	2	7	7	15	101	11.4636	6.771
P62805	Histone H4 OS=Homo sapiens OX=9606 GN=H4C1 PE=1 SV=2 - [H4_HUMAN]	6.03724	51.46	1	4	6	6	103	11.3604	11.356
P81605	Dermcidin OS=Homo sapiens OX=9606 GN=DCD PE=1 SV=2 - [DCD_HUMAN]	5.54915	35.45	1	2	4	6	110	11.2768	6.53662
O60220	Mitochondrial import inner membrane translocase subunit Tim8 A OS=Homo sapiens OX=9606 GN=TIMM8A PE=1 SV=1 - [TIM8A_HUMAN]	0	26.8	1	1	3	4	97	10.9913	5.16064
P61604	10 kDa heat shock protein, mitochondrial OS=Homo sapiens OX=9606 GN=HSPE1 PE=1 SV=2 - [CH10_HUMAN]	12.7015	68.63	1	3	8	13	102	10.9249	8.92432
P61956	Small ubiquitin-related modifier 2 OS=Homo sapiens OX=9606 GN=SUMO2 PE=1 SV=3 - [SUMO2_HUMAN]	4.45958	45.26	3	2	5	7	95	10.8644	5.50342
Q8TF09	Dynein light chain roadblock-type 2 OS=Homo sapiens OX=9606 GN=DYNLRB2 PE=1 SV=1 - [DLRB2_HUMAN]	0	12.5	2	1	1	1	96	10.8477	7.50342
P05109	Protein S100-A8 OS=Homo sapiens OX=9606 GN=S100A8 PE=1 SV=1 - [S10A8_HUMAN]	0	19.35	1	1	2	3	93	10.8276	7.03467
P07919	Cytochrome b-c1 complex subunit 6, mitochondrial OS=Homo sapiens OX=9606 GN=UQCRH PE=1 SV=2 - [QCR6_HUMAN]	0	23.08	2	1	3	3	91	10.7319	4.43701
P05114	Non-histone chromosomal protein HMG-14 OS=Homo sapiens OX=9606 GN=HMGN1 PE=1 SV=3 - [HMGN1_HUMAN]	5.89466	14	1	1	2	3	100	10.6526	9.59814
A8MTZ0	BBSome-interacting protein 1 OS=Homo sapiens OX=9606 GN=BBIP1 PE=1 SV=2 - [BBIP1_HUMAN]	0	29.35	1	1	1	1	92	10.4995	9.37842
Q9Y5L4	Mitochondrial import inner membrane translocase subunit Tim13 OS=Homo sapiens OX=9606 GN=TIMM13 PE=1 SV=1 - [TIM13_HUMAN]	0	61.05	1	2	5	6	95	10.493	8.17725
Q9H299	SH3 domain-binding glutamic acid-rich-like protein 3 OS=Homo sapiens OX=9606 GN=SH3BGRL3 PE=1 SV=1 - [SH3L3_HUMAN]	0	31.18	1	1	2	3	93	10.4313	4.93213
P14854	Cytochrome c oxidase subunit 6B1 OS=Homo sapiens OX=9606 GN=COX6B1 PE=1 SV=2 - [CX6B1_HUMAN]	0	17.44	1	2	2	3	86	10.1857	7.04932
P06703	Protein S100-A6 OS=Homo sapiens OX=9606 GN=S100A6 PE=1 SV=1 - [S10A6_HUMAN]	3.58291	35.56	1	2	6	6	90	10.1733	5.47803
P49458	Signal recognition particle 9 kDa protein OS=Homo sapiens OX=9606 GN=SRP9 PE=1 SV=2 - [SRP09_HUMAN]	0	10.47	1	1	1	1	86	10.1051	7.97217
P07108	Acyl-CoA-binding protein OS=Homo sapiens OX=9606 GN=DBI PE=1 SV=2 - [ACBP_HUMAN]	1.64678	41.38	1	2	4	4	87	10.038	6.56592
P05204	Non-histone chromosomal protein HMG-17 OS=Homo sapiens OX=9606 GN=HMGN2 PE=1 SV=3 - [HMGN2_HUMAN]	0	53.33	1	1	3	4	90	9.38706	9.99365
P63220	40S ribosomal protein S21 OS=Homo sapiens OX=9606 GN=RPS21 PE=1 SV=1 - [RS21_HUMAN]	2.47316	12.05	1	1	1	2	83	9.10557	8.49951
P62857	40S ribosomal protein S28 OS=Homo sapiens OX=9606 GN=RPS28 PE=1 SV=1 - [RS28_HUMAN]	0	36.23	1	3	3	4	69	7.8362	10.6968
Q9Y2S6	Translation machinery-associated protein 7 OS=Homo sapiens OX=9606 GN=TMA7 PE=1 SV=1 - [TMA7_HUMAN]	3.68335	28.13	1	2	3	4	64	7.06193	9.99365
P62861	40S ribosomal protein S30 OS=Homo sapiens OX=9606 GN=FAU PE=1 SV=1 - [RS30_HUMAN]	0	16.95	1	1	1	1	59	6.64382	12.147
P80297	Metallothionein-1X OS=Homo sapiens OX=9606 GN=MT1X PE=1 SV=1 - [MT1X_HUMAN]	4.6536	57.38	5	2	3	6	61	6.06325	7.95752
P62328	Thymosin beta-4 OS=Homo sapiens OX=9606 GN=TMSB4X PE=1 SV=2 - [TYB4_HUMAN]	3.5731	45.45	1	3	3	6	44	5.04952	5.05908
P63313	Thymosin beta-10 OS=Homo sapiens OX=9606 GN=TMSB10 PE=1 SV=2 - [TYB10_HUMAN]	0	75	1	1	2	4	44	5.02255	5.36377

## Sheet: P
Accession	Description	Score	Coverage	# Proteins	# Unique Peptides	# Peptides	# PSMs	# AAs	MW [kDa]	calc. pI
P13645	Keratin, type I cytoskeletal 10 OS=Homo sapiens OX=9606 GN=KRT10 PE=1 SV=6 - [K1C10_HUMAN]	17.5409	28.25	14	10	18	22	584	58.7917	5.21143
P04264	Keratin, type II cytoskeletal 1 OS=Homo sapiens OX=9606 GN=KRT1 PE=1 SV=6 - [K2C1_HUMAN]	13.7286	28.73	3	10	19	32	644	65.999	8.11865
P08729	Keratin, type II cytoskeletal 7 OS=Homo sapiens OX=9606 GN=KRT7 PE=1 SV=5 - [K2C7_HUMAN]	9.78639	29.42	11	3	16	23	469	51.3543	5.47803
P05787	Keratin, type II cytoskeletal 8 OS=Homo sapiens OX=9606 GN=KRT8 PE=1 SV=7 - [K2C8_HUMAN]	9.6307	35.82	11	3	20	24	483	53.6711	5.59229
P35527	Keratin, type I cytoskeletal 9 OS=Homo sapiens OX=9606 GN=KRT9 PE=1 SV=3 - [K1C9_HUMAN]	8.38494	23.92	2	7	13	23	623	62.0268	5.23682
P07737	Profilin-1 OS=Homo sapiens OX=9606 GN=PFN1 PE=1 SV=2 - [PROF1_HUMAN]	7.93204	63.57	1	6	8	9	140	15.0446	8.26514
P06454	Prothymosin alpha OS=Homo sapiens OX=9606 GN=PTMA PE=1 SV=2 - [PTMA_HUMAN]	7.34937	23.42	1	3	5	8	111	12.196	3.77686
P81605	Dermcidin OS=Homo sapiens OX=9606 GN=DCD PE=1 SV=2 - [DCD_HUMAN]	6.70404	20	1	2	2	5	110	11.2768	6.53662
P62937	Peptidyl-prolyl cis-trans isomerase A OS=Homo sapiens OX=9606 GN=PPIA PE=1 SV=2 - [PPIA_HUMAN]	6.55643	41.82	2	5	8	12	165	18.0009	7.81104
P37802	Transgelin-2 OS=Homo sapiens OX=9606 GN=TAGLN2 PE=1 SV=3 - [TAGL2_HUMAN]	6.55198	27.64	1	4	6	7	199	22.3772	8.25049
P06703	Protein S100-A6 OS=Homo sapiens OX=9606 GN=S100A6 PE=1 SV=1 - [S10A6_HUMAN]	6.05528	24.44	1	2	3	3	90	10.1733	5.47803
Q8NC51	Plasminogen activator inhibitor 1 RNA-binding protein OS=Homo sapiens OX=9606 GN=SERBP1 PE=1 SV=2 - [PAIRB_HUMAN]	6.0152	18.38	1	3	7	7	408	44.9385	8.646
P04259	Keratin, type II cytoskeletal 6B OS=Homo sapiens OX=9606 GN=KRT6B PE=1 SV=5 - [K2C6B_HUMAN]	5.61636	15.25	10	1	9	10	564	60.0303	8.00146
P13647	Keratin, type II cytoskeletal 5 OS=Homo sapiens OX=9606 GN=KRT5 PE=1 SV=3 - [K2C5_HUMAN]	5.2957	24.24	8	3	17	18	590	62.34	7.73779
P60709	Actin, cytoplasmic 1 OS=Homo sapiens OX=9606 GN=ACTB PE=1 SV=1 - [ACTB_HUMAN]	5.2653	39.47	12	5	13	21	375	41.7097	5.47803
P06753	Tropomyosin alpha-3 chain OS=Homo sapiens OX=9606 GN=TPM3 PE=1 SV=2 - [TPM3_HUMAN]	4.53532	29.12	1	2	10	12	285	32.9298	4.71631
P22626	Heterogeneous nuclear ribonucleoproteins A2/B1 OS=Homo sapiens OX=9606 GN=HNRNPA2B1 PE=1 SV=2 - [ROA2_HUMAN]	4.43108	21.81	1	4	7	7	353	37.4067	8.95361
P05783	Keratin, type I cytoskeletal 18 OS=Homo sapiens OX=9606 GN=KRT18 PE=1 SV=2 - [K1C18_HUMAN]	4.18303	24.19	9	2	10	11	430	48.0285	5.45264
P09493	Tropomyosin alpha-1 chain OS=Homo sapiens OX=9606 GN=TPM1 PE=1 SV=2 - [TPM1_HUMAN]	4.08701	33.8	1	2	11	13	284	32.6887	4.7417
P61604	10 kDa heat shock protein, mitochondrial OS=Homo sapiens OX=9606 GN=HSPE1 PE=1 SV=2 - [CH10_HUMAN]	3.94082	59.8	1	4	6	10	102	10.9249	8.92432
P06748	Nucleophosmin OS=Homo sapiens OX=9606 GN=NPM1 PE=1 SV=2 - [NPM_HUMAN]	3.84314	21.77	2	2	7	10	294	32.5548	4.77979
P08727	Keratin, type I cytoskeletal 19 OS=Homo sapiens OX=9606 GN=KRT19 PE=1 SV=4 - [K1C19_HUMAN]	3.81801	32.5	15	3	13	14	400	44.0791	5.13525
P02765	Alpha-2-HS-glycoprotein OS=Homo sapiens OX=9606 GN=AHSG PE=1 SV=2 - [FETUA_HUMAN]	3.75722	8.72	1	1	5	5	367	39.3157	5.71924
P23528	Cofilin-1 OS=Homo sapiens OX=9606 GN=CFL1 PE=1 SV=3 - [COF1_HUMAN]	3.54035	33.13	3	3	6	12	166	18.4907	8.08936
P16949	Stathmin OS=Homo sapiens OX=9606 GN=STMN1 PE=1 SV=3 - [STMN1_HUMAN]	2.82022	34.9	2	3	5	7	149	17.292	5.97314
P62805	Histone H4 OS=Homo sapiens OX=9606 GN=H4C1 PE=1 SV=2 - [H4_HUMAN]	2.27668	29.13	1	1	3	4	103	11.3604	11.356
P19338	Nucleolin OS=Homo sapiens OX=9606 GN=NCL PE=1 SV=3 - [NUCL_HUMAN]	2.2366	8.17	1	3	8	21	710	76.5684	4.70361
P62633	Cellular nucleic acid-binding protein OS=Homo sapiens OX=9606 GN=CNBP PE=1 SV=1 - [CNBP_HUMAN]	2.17338	12.43	1	1	2	2	177	19.4496	7.7085
P67936	Tropomyosin alpha-4 chain OS=Homo sapiens OX=9606 GN=TPM4 PE=1 SV=3 - [TPM4_HUMAN]	2.128	32.26	2	2	10	12	248	28.5045	4.69092
P31948	Stress-induced-phosphoprotein 1 OS=Homo sapiens OX=9606 GN=STIP1 PE=1 SV=1 - [STIP1_HUMAN]	2.10088	6.26	1	1	3	3	543	62.5994	6.80029
P10809	60 kDa heat shock protein, mitochondrial OS=Homo sapiens OX=9606 GN=HSPD1 PE=1 SV=2 - [CH60_HUMAN]	2.10079	14.14	1	1	5	6	573	61.0164	5.87158
P68431	Histone H3.1 OS=Homo sapiens OX=9606 GN=H3C1 PE=1 SV=2 - [H31_HUMAN]	2.06293	22.06	5	1	4	4	136	15.3945	11.1216
P29966	Myristoylated alanine-rich C-kinase substrate OS=Homo sapiens OX=9606 GN=MARCKS PE=1 SV=4 - [MARCS_HUMAN]	2.01171	12.95	1	2	3	3	332	31.5359	4.44971
P0DMV8	Heat shock 70 kDa protein 1A OS=Homo sapiens OX=9606 GN=HSPA1A PE=1 SV=1 - [HS71A_HUMAN]	2.00657	6.86	7	3	5	5	641	70.009	5.65576
P17096	High mobility group protein HMG-I/HMG-Y OS=Homo sapiens OX=9606 GN=HMGA1 PE=1 SV=3 - [HMGA1_HUMAN]	1.94333	23.36	1	2	2	4	107	11.6691	10.3159
Q99879	Histone H2B type 1-M OS=Homo sapiens OX=9606 GN=H2BC14 PE=1 SV=3 - [H2B1M_HUMAN]	1.93657	37.3	15	3	4	4	126	13.9806	10.3159
Q7LBR1	Charged multivesicular body protein 1b OS=Homo sapiens OX=9606 GN=CHMP1B PE=1 SV=1 - [CHM1B_HUMAN]	1.9002	8.04	1	1	2	2	199	22.0952	8.104
P63220	40S ribosomal protein S21 OS=Homo sapiens OX=9606 GN=RPS21 PE=1 SV=1 - [RS21_HUMAN]	1.87925	12.05	1	1	1	2	83	9.10557	8.49951
Q9Y2S6	Translation machinery-associated protein 7 OS=Homo sapiens OX=9606 GN=TMA7 PE=1 SV=1 - [TMA7_HUMAN]	1.81114	51.56	7	2	4	7	64	7.06193	9.99365
Q9H1E3	Nuclear ubiquitous casein and cyclin-dependent kinase substrate 1 OS=Homo sapiens OX=9606 GN=NUCKS1 PE=1 SV=1 - [NUCKS_HUMAN]	1.75701	11.11	1	1	2	2	243	27.28	5.08447
P35908	Keratin, type II cytoskeletal 2 epidermal OS=Homo sapiens OX=9606 GN=KRT2 PE=1 SV=2 - [K22E_HUMAN]	1.74986	25.82	11	4	15	16	639	65.3932	8.00146
Q06830	Peroxiredoxin-1 OS=Homo sapiens OX=9606 GN=PRDX1 PE=1 SV=1 - [PRDX1_HUMAN]	1.74269	32.16	3	3	6	8	199	22.0963	8.1333
P10599	Thioredoxin OS=Homo sapiens OX=9606 GN=TXN PE=1 SV=3 - [THIO_HUMAN]	1.74116	20.95	1	1	2	2	105	11.7297	4.91943
Q6EEV6	Small ubiquitin-related modifier 4 OS=Homo sapiens OX=9606 GN=SUMO4 PE=1 SV=2 - [SUMO4_HUMAN]	1.72334	28.42	3	1	2	2	95	10.6784	7.18115
Q99497	Protein/nucleic acid deglycase DJ-1 OS=Homo sapiens OX=9606 GN=PARK7 PE=1 SV=2 - [PARK7_HUMAN]	1.71569	14.81	1	3	4	7	189	19.8785	6.78564
P31944	Caspase-14 OS=Homo sapiens OX=9606 GN=CASP14 PE=1 SV=2 - [CASPE_HUMAN]	1.70639	22.73	1	1	7	7	242	27.662	5.57959
P00352	Retinal dehydrogenase 1 OS=Homo sapiens OX=9606 GN=ALDH1A1 PE=1 SV=2 - [AL1A1_HUMAN]	1.70455	5.39	1	1	2	2	501	54.827	6.72705
P38159	RNA-binding motif protein, X chromosome OS=Homo sapiens OX=9606 GN=RBMX PE=1 SV=3 - [RBMX_HUMAN]	1.69565	24.04	4	3	9	9	391	42.3063	10.0522
P35579	Myosin-9 OS=Homo sapiens OX=9606 GN=MYH9 PE=1 SV=4 - [MYH9_HUMAN]	1.67711	11.07	1	3	20	21	1960	226.392	5.60498
P04406	Glyceraldehyde-3-phosphate dehydrogenase OS=Homo sapiens OX=9606 GN=GAPDH PE=1 SV=3 - [G3P_HUMAN]	1.67011	29.85	1	2	7	11	335	36.0304	8.45557
P36578	60S ribosomal protein L4 OS=Homo sapiens OX=9606 GN=RPL4 PE=1 SV=5 - [RL4_HUMAN]	1.65409	9.84	1	1	4	7	427	47.6674	11.063
Q15149	Plectin OS=Homo sapiens OX=9606 GN=PLEC PE=1 SV=3 - [PLEC_HUMAN]	1.65186	5.66	1	1	26	35	4684	531.466	5.96045
Q1KMD3	Heterogeneous nuclear ribonucleoprotein U-like protein 2 OS=Homo sapiens OX=9606 GN=HNRNPUL2 PE=1 SV=1 - [HNRL2_HUMAN]	1.63223	5.22	1	1	4	6	747	85.0522	4.90674
P31947	14-3-3 protein sigma OS=Homo sapiens OX=9606 GN=SFN PE=1 SV=1 - [1433S_HUMAN]	0	15.73	7	2	4	4	248	27.7567	4.7417
P05141	ADP/ATP translocase 2 OS=Homo sapiens OX=9606 GN=SLC25A5 PE=1 SV=7 - [ADT2_HUMAN]	0	3.02	3	1	2	2	298	32.8312	9.68604
Q09666	Neuroblast differentiation-associated protein AHNAK OS=Homo sapiens OX=9606 GN=AHNAK PE=1 SV=2 - [AHNK_HUMAN]	0	15.62	1	3	31	39	5890	628.699	6.15088
P02768	Serum albumin OS=Homo sapiens OX=9606 GN=ALB PE=1 SV=2 - [ALBU_HUMAN]	0	17.41	1	1	11	13	609	69.3215	6.27783
P04075	Fructose-bisphosphate aldolase A OS=Homo sapiens OX=9606 GN=ALDOA PE=1 SV=2 - [ALDOA_HUMAN]	0	9.07	3	2	3	3	364	39.3953	8.08936
P07355	Annexin A2 OS=Homo sapiens OX=9606 GN=ANXA2 PE=1 SV=2 - [ANXA2_HUMAN]	0	19.17	1	1	5	5	339	38.5798	7.75244
Q9UII2	ATPase inhibitor, mitochondrial OS=Homo sapiens OX=9606 GN=ATP5IF1 PE=1 SV=1 - [ATIF1_HUMAN]	0	6.6	1	1	1	1	106	12.2413	9.34912
P51572	B-cell receptor-associated protein 31 OS=Homo sapiens OX=9606 GN=BCAP31 PE=1 SV=3 - [BAP31_HUMAN]	0	3.66	1	1	1	1	246	27.974	8.44092
Q9H3K6	BolA-like protein 2 OS=Homo sapiens OX=9606 GN=BOLA2 PE=1 SV=1 - [BOLA2_HUMAN]	0	44.19	1	1	3	3	86	10.1102	6.52197
P0DP23	Calmodulin-1 OS=Homo sapiens OX=9606 GN=CALM1 PE=1 SV=1 - [CALM1_HUMAN]	0	44.3	1	3	7	8	149	16.8268	4.22119
Q96CT7	Coiled-coil domain-containing protein 124 OS=Homo sapiens OX=9606 GN=CCDC124 PE=1 SV=1 - [CC124_HUMAN]	0	12.11	1	2	3	4	223	25.8196	9.53955
P16070	CD44 antigen OS=Homo sapiens OX=9606 GN=CD44 PE=1 SV=3 - [CD44_HUMAN]	0	7.68	1	2	5	5	742	81.4874	5.32568
P20674	Cytochrome c oxidase subunit 5A, mitochondrial OS=Homo sapiens OX=9606 GN=COX5A PE=1 SV=2 - [COX5A_HUMAN]	0	21.33	1	1	4	4	150	16.7517	6.78564
P14854	Cytochrome c oxidase subunit 6B1 OS=Homo sapiens OX=9606 GN=COX6B1 PE=1 SV=2 - [CX6B1_HUMAN]	0	9.3	1	1	1	1	86	10.1857	7.04932
Q5VTE0	Putative elongation factor 1-alpha-like 3 OS=Homo sapiens OX=9606 GN=EEF1A1P5 PE=5 SV=1 - [EF1A3_HUMAN]	0	17.1	3	1	8	13	462	50.1532	9.0708
P29692	Elongation factor 1-delta OS=Homo sapiens OX=9606 GN=EEF1D PE=1 SV=5 - [EF1D_HUMAN]	0	6.76	1	1	2	2	281	31.1028	5.0083
P00533	Epidermal growth factor receptor OS=Homo sapiens OX=9606 GN=EGFR PE=1 SV=2 - [EGFR_HUMAN]	0	6.03	1	1	5	5	1210	134.19	6.68311
Q15370	Elongin-B OS=Homo sapiens OX=9606 GN=ELOB PE=1 SV=1 - [ELOB_HUMAN]	0	12.71	1	1	2	2	118	13.1246	4.88135
P06733	Alpha-enolase OS=Homo sapiens OX=9606 GN=ENO1 PE=1 SV=2 - [ENOA_HUMAN]	0	24.65	1	2	11	15	434	47.1393	7.38623
O43768	Alpha-endosulfine OS=Homo sapiens OX=9606 GN=ENSA PE=1 SV=1 - [ENSA_HUMAN]	0	7.44	1	1	1	1	121	13.3808	7.23975
Q00688	Peptidyl-prolyl cis-trans isomerase FKBP3 OS=Homo sapiens OX=9606 GN=FKBP3 PE=1 SV=1 - [FKBP3_HUMAN]	0	11.16	1	1	2	2	224	25.1613	9.27588
Q96AE4	Far upstream element-binding protein 1 OS=Homo sapiens OX=9606 GN=FUBP1 PE=1 SV=3 - [FUBP1_HUMAN]	0	5.43	2	1	4	4	644	67.5185	7.60596
P35637	RNA-binding protein FUS OS=Homo sapiens OX=9606 GN=FUS PE=1 SV=1 - [FUS_HUMAN]	0	9.89	1	1	4	5	526	53.3938	9.36377
Q13442	28 kDa heat- and acid-stable phosphoprotein OS=Homo sapiens OX=9606 GN=PDAP1 PE=1 SV=1 - [HAP28_HUMAN]	0	7.18	1	1	1	1	181	20.6176	8.86572
P51858	Hepatoma-derived growth factor OS=Homo sapiens OX=9606 GN=HDGF PE=1 SV=1 - [HDGF_HUMAN]	0	12.5	1	2	3	3	240	26.7719	4.729
P49773	Histidine triad nucleotide-binding protein 1 OS=Homo sapiens OX=9606 GN=HINT1 PE=1 SV=2 - [HINT1_HUMAN]	0	12.7	1	1	2	2	126	13.7931	6.94678
P05114	Non-histone chromosomal protein HMG-14 OS=Homo sapiens OX=9606 GN=HMGN1 PE=1 SV=3 - [HMGN1_HUMAN]	0	37	1	1	4	5	100	10.6526	9.59814
P07910	Heterogeneous nuclear ribonucleoproteins C1/C2 OS=Homo sapiens OX=9606 GN=HNRNPC PE=1 SV=4 - [HNRPC_HUMAN]	0	6.21	1	1	2	2	306	33.6495	5.08447
Q14103	Heterogeneous nuclear ribonucleoprotein D0 OS=Homo sapiens OX=9606 GN=HNRNPD PE=1 SV=1 - [HNRPD_HUMAN]	0	7.61	1	1	3	3	355	38.4103	7.81104
P04792	Heat shock protein beta-1 OS=Homo sapiens OX=9606 GN=HSPB1 PE=1 SV=2 - [HSPB1_HUMAN]	0	19.51	1	1	4	5	205	22.7685	6.40479
P63241	Eukaryotic translation initiation factor 5A-1 OS=Homo sapiens OX=9606 GN=EIF5A PE=1 SV=2 - [IF5A1_HUMAN]	0	10.39	2	1	2	2	154	16.8214	5.23682
P24394	Interleukin-4 receptor subunit alpha OS=Homo sapiens OX=9606 GN=IL4R PE=1 SV=1 - [IL4RA_HUMAN]	0	7.64	1	1	1	1	825	89.6005	5.07178
Q12906	Interleukin enhancer-binding factor 3 OS=Homo sapiens OX=9606 GN=ILF3 PE=1 SV=3 - [ILF3_HUMAN]	0	1.79	1	1	2	2	894	95.2791	8.76318
P42166	Lamina-associated polypeptide 2, isoform alpha OS=Homo sapiens OX=9606 GN=TMPO PE=1 SV=2 - [LAP2A_HUMAN]	0	5.76	2	1	3	4	694	75.4456	7.66455
Q5VSP4	Putative lipocalin 1-like protein 1 OS=Homo sapiens OX=9606 GN=LCN1P1 PE=5 SV=1 - [LC1L1_HUMAN]	0	6.79	2	1	1	1	162	17.907	4.99561
P07195	L-lactate dehydrogenase B chain OS=Homo sapiens OX=9606 GN=LDHB PE=1 SV=2 - [LDHB_HUMAN]	0	9.58	1	1	2	2	334	36.6151	6.04932
P02545	Prelamin-A/C OS=Homo sapiens OX=9606 GN=LMNA PE=1 SV=1 - [LMNA_HUMAN]	0	15.21	2	3	10	10	664	74.0947	7.02002
P20700	Lamin-B1 OS=Homo sapiens OX=9606 GN=LMNB1 PE=1 SV=2 - [LMNB1_HUMAN]	0	4.78	2	1	3	3	586	66.3676	5.16064
Q8N5G2	Macoilin OS=Homo sapiens OX=9606 GN=MACO1 PE=1 SV=1 - [MACOI_HUMAN]	0	4.67	1	1	2	2	664	76.1295	9.0708
P19105	Myosin regulatory light chain 12A OS=Homo sapiens OX=9606 GN=MYL12A PE=1 SV=2 - [ML12A_HUMAN]	0	5.26	3	1	1	1	171	19.7815	4.80518
P02795	Metallothionein-2 OS=Homo sapiens OX=9606 GN=MT2A PE=1 SV=1 - [MT2_HUMAN]	0	21.31	5	1	2	3	61	6.0372	7.82568
P60660	Myosin light polypeptide 6 OS=Homo sapiens OX=9606 GN=MYL6 PE=1 SV=2 - [MYL6_HUMAN]	0	28.48	1	2	4	5	151	16.9191	4.65283
O14745	Na(+)/H(+) exchange regulatory cofactor NHE-RF1 OS=Homo sapiens OX=9606 GN=SLC9A3R1 PE=1 SV=4 - [NHRF1_HUMAN]	0	16.48	1	2	6	6	358	38.8446	5.77002
Q15365	Poly(rC)-binding protein 1 OS=Homo sapiens OX=9606 GN=PCBP1 PE=1 SV=2 - [PCBP1_HUMAN]	0	5.62	1	1	2	2	356	37.4739	7.09326
O14737	Programmed cell death protein 5 OS=Homo sapiens OX=9606 GN=PDCD5 PE=1 SV=3 - [PDCD5_HUMAN]	0	40.8	1	1	5	6	125	14.2763	6.03662
P30086	Phosphatidylethanolamine-binding protein 1 OS=Homo sapiens OX=9606 GN=PEBP1 PE=1 SV=3 - [PEBP1_HUMAN]	0	22.46	1	1	3	3	187	21.0437	7.53271
P12273	Prolactin-inducible protein OS=Homo sapiens OX=9606 GN=PIP PE=1 SV=1 - [PIP_HUMAN]	0	58.22	1	2	8	9	146	16.5618	8.04541
P30044	Peroxiredoxin-5, mitochondrial OS=Homo sapiens OX=9606 GN=PRDX5 PE=1 SV=4 - [PRDX5_HUMAN]	0	40.65	1	1	6	6	214	22.0725	8.70459
P20962	Parathymosin OS=Homo sapiens OX=9606 GN=PTMS PE=1 SV=2 - [PTMS_HUMAN]	0	11.76	1	1	1	2	102	11.5232	4.15771
P07919	Cytochrome b-c1 complex subunit 6, mitochondrial OS=Homo sapiens OX=9606 GN=UQCRH PE=1 SV=2 - [QCR6_HUMAN]	0	16.48	2	1	2	2	91	10.7319	4.43701
P54727	UV excision repair protein RAD23 homolog B OS=Homo sapiens OX=9606 GN=RAD23B PE=1 SV=1 - [RD23B_HUMAN]	0	5.62	1	1	3	3	409	43.1446	4.84326
P13489	Ribonuclease inhibitor OS=Homo sapiens OX=9606 GN=RNH1 PE=1 SV=2 - [RINI_HUMAN]	0	14.75	1	1	6	6	461	49.9411	4.81787
P26373	60S ribosomal protein L13 OS=Homo sapiens OX=9606 GN=RPL13 PE=1 SV=4 - [RL13_HUMAN]	0	9	1	1	2	2	211	24.2465	11.6489
P84098	60S ribosomal protein L19 OS=Homo sapiens OX=9606 GN=RPL19 PE=1 SV=1 - [RL19_HUMAN]	0	17.86	1	1	4	8	196	23.4512	11.4731
P62424	60S ribosomal protein L7a OS=Homo sapiens OX=9606 GN=RPL7A PE=1 SV=2 - [RL7A_HUMAN]	0	21.05	2	2	7	9	266	29.977	10.6089
P05387	60S acidic ribosomal protein P2 OS=Homo sapiens OX=9606 GN=RPLP2 PE=1 SV=1 - [RLA2_HUMAN]	0	10.43	1	1	1	1	115	11.6578	4.53857
Q99729	Heterogeneous nuclear ribonucleoprotein A/B OS=Homo sapiens OX=9606 GN=HNRNPAB PE=1 SV=2 - [ROAA_HUMAN]	0	12.95	1	1	3	4	332	36.2024	8.20654
P62857	40S ribosomal protein S28 OS=Homo sapiens OX=9606 GN=RPS28 PE=1 SV=1 - [RS28_HUMAN]	0	30.43	1	1	2	2	69	7.8362	10.6968
P62701	40S ribosomal protein S4, X isoform OS=Homo sapiens OX=9606 GN=RPS4X PE=1 SV=2 - [RS4X_HUMAN]	0	6.46	2	1	2	2	263	29.5791	10.1548
P26447	Protein S100-A4 OS=Homo sapiens OX=9606 GN=S100A4 PE=1 SV=1 - [S10A4_HUMAN]	0	27.72	1	1	3	3	101	11.7207	6.11279
P31151	Protein S100-A7 OS=Homo sapiens OX=9606 GN=S100A7 PE=1 SV=4 - [S10A7_HUMAN]	0	35.64	2	1	5	6	101	11.4636	6.771
P31949	Protein S100-A11 OS=Homo sapiens OX=9606 GN=S100A11 PE=1 SV=2 - [S10AB_HUMAN]	0	41.9	1	3	5	8	105	11.7328	7.12256
Q99584	Protein S100-A13 OS=Homo sapiens OX=9606 GN=S100A13 PE=1 SV=1 - [S10AD_HUMAN]	0	25.51	1	1	3	3	98	11.4641	6.16357
Q9UHW9	Solute carrier family 12 member 6 OS=Homo sapiens OX=9606 GN=SLC12A6 PE=1 SV=2 - [S12A6_HUMAN]	0	4.96	1	1	4	4	1150	127.534	7.07861
P04279	Semenogelin-1 OS=Homo sapiens OX=9606 GN=SEMG1 PE=1 SV=2 - [SEMG1_HUMAN]	0	1.95	1	1	1	1	462	52.0999	9.29053
P23246	Splicing factor, proline- and glutamine-rich OS=Homo sapiens OX=9606 GN=SFPQ PE=1 SV=2 - [SFPQ_HUMAN]	0	8.63	1	1	6	6	707	76.1016	9.43701
Q9H299	SH3 domain-binding glutamic acid-rich-like protein 3 OS=Homo sapiens OX=9606 GN=SH3BGRL3 PE=1 SV=1 - [SH3L3_HUMAN]	0	31.18	1	1	2	2	93	10.4313	4.93213
Q96A28	SLAM family member 9 OS=Homo sapiens OX=9606 GN=SLAMF9 PE=2 SV=2 - [SLAF9_HUMAN]	0	10.03	1	1	2	2	289	32.4152	7.6499
Q14247	Src substrate cortactin OS=Homo sapiens OX=9606 GN=CTTN PE=1 SV=2 - [SRC8_HUMAN]	0	14.36	1	2	8	8	550	61.5485	5.40186
P63165	Small ubiquitin-related modifier 1 OS=Homo sapiens OX=9606 GN=SUMO1 PE=1 SV=1 - [SUMO1_HUMAN]	0	21.78	1	1	3	3	101	11.5497	5.51611
Q9BQE3	Tubulin alpha-1C chain OS=Homo sapiens OX=9606 GN=TUBA1C PE=1 SV=1 - [TBA1C_HUMAN]	0	12.69	5	1	4	4	449	49.8635	5.09717
Q02880	DNA topoisomerase 2-beta OS=Homo sapiens OX=9606 GN=TOP2B PE=1 SV=3 - [TOP2B_HUMAN]	0	6.58	2	1	9	12	1626	183.152	8.00146
P62328	Thymosin beta-4 OS=Homo sapiens OX=9606 GN=TMSB4X PE=1 SV=2 - [TYB4_HUMAN]	0	90.91	1	2	5	7	44	5.04952	5.05908
Q8WWY7	WAP four-disulfide core domain protein 12 OS=Homo sapiens OX=9606 GN=WFDC12 PE=1 SV=1 - [WFD12_HUMAN]	0	9.01	1	1	1	1	111	12.0418	5.50342
Q9P2E9	Ribosome-binding protein 1 OS=Homo sapiens OX=9606 GN=RRBP1 PE=1 SV=5 - [RRBP1_HUMAN]	0	19.79	1	1	9	10	1410	152.365	8.60205
