# Supplementary material for: Super enhancer lncRNA RP11-54O7.17 regulates the proliferation and metastasis of triple-negative breast cancer by targeting lysosomal degradation of S100A4
Source: Cell Death Dis. 2025 Oct 31;16(1):773. doi: 10.1038/s41419-025-08072-3 (PMC12578829; doi:10.1038/s41419-025-08072-3)
Supplement: Supplementary file 5 — Supplementary Table 3 [file 41419_2025_8072_MOESM5_ESM.xlsx]

## Sheet: Sheet1
Supplementary Table 3. shRNA sequences for gene knockdown.
Name	Seq
S100A4-shRNA#1	GCTCAACAAGTCAGAACTAAATTCAAGAGATTTAGTTCTGACTTGTTGAGCTTTTTT
S100A4-shRNA#2	CGAATTCTTTGAAGGCTTCCTTCAAGAGAGGAAGCCTTCAAAGAATTCGTTTTTTT
S100A4-shRNA#3	TGCATCGCCATGATGTGTAACTTCAAGAGAGTTACACATCATGGCGATGCATTTTTT
