# Supplementary material for: Super enhancer lncRNA RP11-54O7.17 regulates the proliferation and metastasis of triple-negative breast cancer by targeting lysosomal degradation of S100A4
Source: Cell Death Dis. 2025 Oct 31;16(1):773. doi: 10.1038/s41419-025-08072-3 (PMC12578829; doi:10.1038/s41419-025-08072-3)
Supplement: Supplementary file 6 — Supplementary Table 4 [file 41419_2025_8072_MOESM6_ESM.xlsx]

## Sheet: Sheet1
Supplementary Table 4. Primer sequences for RT-qPCR
Name	Seq
RP11-54O7.17-F	GGGGAATCACAGTCCTTGGG
RP11-54O7.17-R	GCAGATGGGATGGACGACAA
AGRN-F	GTCCTGCGTCTGCAAGAAGAG
AGRN-R	CTCGCATTCGTTGCTGTAGG
HES4-F	TCGCTCAGCTCAAAACCCTC
HES4-R	GGTGTCTCACGGTCATCTCC
ISG15-F	TGGACAAATGCGACGAACCTC
ISG15-R	TCAGCCGTACCTCGTAGGTG
S100A4-F	AGCTAGCATGGCGTGCCCTCTGGA
S100A4-R	CGGATCCTCATTTCTTCCTGGGCTG
PS-F	GGGGAATCACAGTCCTTGGG
PS-R	GCAGATGGGATGGACGACAA
PM-F	GGGGTGCCTCTTCCCG
PM-R	TGGAGAGTAGGGAGGGCA
PE-F	GTCATCTTCTCGGTGGAGGG
PE-R	GGTCCTCATCAAGGAGGCAG
GAPDH-F	GGAGCGAGATCCCTCCAAAAT
GAPDH-R	GGCTGTTGTCATACTTCTCATGG
Tubulin-F	TGGACTCTGTTCGCTCAGGT
Tubulin-R	TGCCTCCTTCCGTACCACAT
U6-F	CTCGCTTCGGCAGCACA
U6-R	AACGCTTCACGAATTTGCGT
