# Supplementary material for: Super enhancer lncRNA RP11-54O7.17 regulates the proliferation and metastasis of triple-negative breast cancer by targeting lysosomal degradation of S100A4
Source: Cell Death Dis. 2025 Oct 31;16(1):773. doi: 10.1038/s41419-025-08072-3 (PMC12578829; doi:10.1038/s41419-025-08072-3)
Supplement: Supplementary file 7 — Supplementary Table 5 [file 41419_2025_8072_MOESM7_ESM.xlsx]

## Sheet: Sheet1
Supplementary Table 5. T7 promoter primers for in vitro lncRNA synthesis.
Name	Seq
RP11-54O7.17-T7-F	TAATACGACTCACTATAGGGTCCCAACTGGGGCCGAGTTC
RP11-54O7.17-T7-R	AAGCCCAGACACACACGGCC
RP11-54O7.17-P-T7-F	TAATACGACTCACTATAGGGGCACGCGGGGGTTCTT
RP11-54O7.17-P-T7-R	TGGAGAGTAGGGAGGGCA
RP11-54O7.17-AS-T7-F	TAATACGACTCACTATAGGGAAGCCCAGACACACACGGCC
RP11-54O7.17-AS-T7-R	TCCCAACTGGGGCCGAGTTC
